# Supplementary material for: The distribution and type B trichothecene chemotype of Fusarium species associated with head blight of wheat in South Africa during 2008 and 2009
Source: PLoS One. 2022 Sep 26;17(9):e0275084. doi: 10.1371/journal.pone.0275084 (PMC9512189; doi:10.1371/journal.pone.0275084)
Supplement: S1 Table — (XLSX) [file pone.0275084.s001.xlsx]

## Sheet: Sheet1
Supplementary Table 1
Strain data for 1047 Fusarium isolates obtained from wheat plants with FHB symptoms in different production areas in South Africa
Year	Province	Region	Locality	Cultivar	Culture no.	Alternative no a	Accession no b	PCR protocol c	Identity	Species complex	Chemotype d	Morphology
2008	Free State		Bethlehem	Baviaans	WCA2501			Species-specific assay	F. pseudograminearum	FSAMSC e	3-ADON
2008	Free State		Bethlehem	Baviaans	WCA2502			Species-specific assay	F. pseudograminearum	FSAMSC	3-ADON
2008	Free State		Bethlehem	Baviaans	WCA2503			Species-specific assay	F. cerealis	FSAMSC	NIV	F. cerealis
2008	Free State		Bethlehem	Baviaans	WCA2504			Species-specific assay	F. pseudograminearum	FSAMSC	3-ADON
2008	Free State		Bethlehem	Baviaans	WCA2505			Multiplex	F. culmorum	FSAMSC	3-ADON
2008	Free State		Bethlehem	Baviaans	WCA2506			Species-specific assay	FIESC	FIESC f
2008	Free State		Bethlehem	Baviaans	WCA2507			Species-specific assay	F. pseudograminearum	FSAMSC	3-ADON
2008	Free State		Bethlehem	Baviaans	WCA2508			Species-specific assay	F. pseudograminearum	FSAMSC	3-ADON
2008	Free State		Bethlehem	Baviaans	WCA2509			Species-specific assay	FIESC	FIESC
2008	Free State		Bethlehem	Baviaans	WCA2510			Species-specific assay	F. pseudograminearum	FSAMSC	3-ADON
2008	Free State		Bethlehem	Baviaans	WCA2511			Species-specific assay	F. pseudograminearum	FSAMSC	3-ADON
2008	Free State		Bethlehem	Baviaans	WCA2512			Species-specific assay	F. pseudograminearum	FSAMSC	3-ADON	F. pseudograminearum
2008	Free State		Bethlehem	Baviaans	WCA2513			Multiplex	F. avenaceum	FTSC g
2008	Free State		Bethlehem	Baviaans	WCA2514			Species-specific assay	FIESC	FIESC		F. equiseti
2008	Free State		Bethlehem	Duzi	WCA2515			Species-specific assay	F. cerealis	FSAMSC	NIV
2008	Free State		Bethlehem	Duzi	WCA2516			Multiplex	F. avenaceum	FTSC
2008	Free State		Bethlehem	Duzi	WCA2517			Multiplex	F. culmorum	FSAMSC	3-ADON
2008	Free State		Bethlehem	Duzi	WCA2518			Species-specific assay	F. pseudograminearum	FSAMSC	3-ADON
2008	Free State		Bethlehem	Duzi	WCA2519			MLGT	F. cerealis	FSAMSC	NIV
2008	Free State		Bethlehem	Duzi	WCA2520			Species-specific assay	F. pseudograminearum	FSAMSC	3-ADON
2008	Free State		Bethlehem	Duzi	WCA2521			Species-specific assay	F. cerealis	FSAMSC	NIV
2008	Free State		Bethlehem	Duzi	WCA2522			Species-specific assay	F. pseudograminearum	FSAMSC	3-ADON	F. pseudograminearum
2008	Free State		Bethlehem	Duzi	WCA2523			Species-specific assay	FIESC	FIESC		F. equiseti
2008	Free State		Bethlehem	Duzi	WCA2524			MLGT	F. cerealis	FSAMSC	NIV
2008	Free State		Bethlehem	Duzi	WCA2525			Species-specific assay	F. pseudograminearum	FSAMSC	3-ADON
2008	Free State		Bethlehem	Duzi	WCA2526			Species-specific assay	FIESC	FIESC
2008	Free State		Bethlehem	Duzi	WCA2527			Species-specific assay	FIESC	FIESC
2008	Free State		Bethlehem	Duzi	WCA2528			Species-specific assay	F. pseudograminearum	FSAMSC	3-ADON
2008	Free State		Bethlehem	Duzi	WCA2529			Species-specific assay	F. cerealis	FSAMSC	NIV
2008	Free State		Bethlehem	Duzi	WCA2530			MLGT	F. cerealis	FSAMSC	NIV
2008	Free State		Bethlehem	Duzi	WCA2531			Species-specific assay	FIESC	FIESC
2008	Free State		Bethlehem	Duzi	WCA2532			Species-specific assay	F. pseudograminearum	FSAMSC	3-ADON
2008	Free State		Bethlehem	Kariega	WCA2533			Species-specific assay	FIESC	FIESC
2008	Free State		Bethlehem	Kariega	WCA2534			Species-specific assay	FIESC	FIESC
2008	Free State		Bethlehem	Kariega	WCA2535			Species-specific assay	F. pseudograminearum	FSAMSC	3-ADON
2008	Free State		Bethlehem	Kariega	WCA2536			Species-specific assay	F. pseudograminearum	FSAMSC	3-ADON
2008	Free State		Bethlehem	Kariega	WCA2537			Species-specific assay	F. pseudograminearum	FSAMSC	3-ADON
2008	Free State		Bethlehem	Kariega	WCA2538			Species-specific assay	FIESC	FIESC
2008	Free State		Bethlehem	Kariega	WCA2539		MG588083	EF1α	Fusarium sp.	FOSC h
2008	Free State		Bethlehem	PAN3434	WCA2540			Species-specific assay	F. pseudograminearum	FSAMSC	3-ADON
2008	Free State		Bethlehem	PAN3434	WCA2541			Species-specific assay	F. cerealis	FSAMSC	NIV	F. cerealis
2008	Free State		Bethlehem	PAN3434	WCA2542			Species-specific assay	F. pseudograminearum	FSAMSC
2008	Free State		Bethlehem	PAN3434	WCA2543			Species-specific assay	F. cerealis	FSAMSC	NIV
2008	Free State		Bethlehem	PAN3434	WCA2544			Species-specific assay	FIESC	FIESC
2008	Free State		Bethlehem	PAN3434	WCA2545			Species-specific assay	F. cerealis	FSAMSC	NIV
2008	Free State		Bethlehem	PAN3434	WCA2546			Species-specific assay	F. cerealis	FSAMSC	NIV
2008	Free State		Bethlehem	PAN3434	WCA2547			Species-specific assay	F. cerealis	FSAMSC	NIV
2008	Free State		Bethlehem	PAN3434	WCA2548			Species-specific assay	FIESC	FIESC
2008	Free State		Bethlehem	PAN3434	WCA2549			Species-specific assay	FIESC	FIESC
2008	Free State		Bethlehem	PAN3434	WCA2550			Species-specific assay	F. pseudograminearum	FSAMSC	3-ADON
2008	Free State		Bethlehem	PAN3434	WCA2551			Species-specific assay	FIESC	FIESC
2008	Free State		Frankfort	SST835	WCA2552			Multiplex	FGSC i	FSAMSC	15-ADON
2008	Free State		Frankfort	SST835	WCA2553			Species-specific assay	F. cerealis	FSAMSC	NIV
2008	Free State		Frankfort	SST835	WCA2554		MG588075	EF1α	F. meridionale (FGSC)	FSAMSC	NIV
2008	Free State		Frankfort	SST835	WCA2555			Multiplex	FGSC	FSAMSC	15-ADON
2008	Free State		Frankfort	SST835	WCA2556			Species-specific assay	F. cerealis	FSAMSC	NIV
2008	Free State		Frankfort	SST835	WCA2557			Multiplex	FGSC	FSAMSC	15-ADON
2008	Free State		Frankfort	SST835	WCA2558			Multiplex	FGSC	FSAMSC	15-ADON
2008	Free State		Frankfort	SST835	WCA2559			Multiplex	FGSC	FSAMSC	15-ADON
2008	Free State		Frankfort	SST835	WCA2560			Multiplex	FGSC	FSAMSC	15-ADON
2008	Free State		Frankfort	SST835	WCA2561			Multiplex	FGSC	FSAMSC	15-ADON
2008	Free State		Frankfort	SST835	WCA2562			Multiplex	FGSC	FSAMSC	15-ADON
2008	Free State		Frankfort	SST835	WCA2563			Multiplex	FGSC	FSAMSC	15-ADON
2008	Free State		Frankfort	SST835	WCA2564		MG588076	EF1α	F. boothii (FGSC)	FSAMSC	15-ADON
2008	Free State		Frankfort	SST835	WCA2565			Multiplex	FGSC	FSAMSC	15-ADON
2008	Free State		Frankfort	SST835	WCA2566			Multiplex	FGSC	FSAMSC	15-ADON
2008	Free State		Frankfort	SST835	WCA2567		MG588077	EF1α	F. boothii (FGSC)	FSAMSC	15-ADON
2008	Free State		Frankfort	SST835	WCA2568		MG588078	EF1α	F. boothii (FGSC)	FSAMSC	15-ADON
2008	Free State		Frankfort	SST835	WCA2569			Multiplex	FGSC	FSAMSC	15-ADON
2008	Free State		Frankfort	SST835	WCA2570			Multiplex	FGSC	FSAMSC	15-ADON
2008	Free State		Frankfort	SST835	WCA2571			Multiplex	FGSC	FSAMSC	15-ADON
2008	Free State		Frankfort	SST835	WCA2572			Multiplex	FGSC	FSAMSC	15-ADON
2008	Free State		Frankfort	SST835	WCA2573			Multiplex	FGSC	FSAMSC	15-ADON
2008	Free State		Frankfort	SST835	WCA2574			Multiplex	FGSC	FSAMSC	15-ADON
2008	Free State		Frankfort	SST835	WCA2575			Multiplex	FGSC	FSAMSC	15-ADON
2008	Free State		Ladybrand	Baviaans	WCA2576			Multiplex	F. avenaceum	FTSC
2008	Free State		Ladybrand	Baviaans	WCA2577			Species-specific assay	FIESC	FIESC
2008	Free State		Ladybrand	Baviaans	WCA2578			Species-specific assay	FIESC	FIESC		F. equiseti
2008	Free State		Ladybrand	Baviaans	WCA2579			Species-specific assay	FIESC	FIESC
2008	Free State		Ladybrand	Baviaans	WCA2580			Species-specific assay	FIESC	FIESC		F. equiseti
2008	Free State		Ladybrand	Baviaans	WCA2581			MLGT	F. cerealis	FSAMSC	NIV
2008	Free State		Ladybrand	Baviaans	WCA2582	W-260		MLGT	F. graminearum s.s. (FGSC)	FSAMSC	15-ADON
2008	Free State		Ladybrand	Baviaans	WCA2583			Species-specific assay	FIESC	FIESC
2008	Free State		Ladybrand	Baviaans	WCA2584			Species-specific assay	FIESC	FIESC
2008	Free State		Ladybrand	Baviaans	WCA2585			Species-specific assay	FIESC	FIESC
2008	Free State		Ladybrand	Baviaans	WCA2586	W-262		MLGT	F. boothii (FGSC)	FSAMSC	15-ADON
2008	Free State		Ladybrand	Baviaans	WCA2587			Species-specific assay	F. cerealis	FSAMSC	NIV
2008	Free State		Ladybrand	Baviaans	WCA2588			Species-specific assay	FIESC	FIESC
2008	Free State		Ladybrand	Baviaans	WCA2589			Species-specific assay	FIESC	FIESC
2008	Free State		Ladybrand	Baviaans	WCA2590		MG588084	EF1α	F. graminearum s.s. (FGSC)	FSAMSC	15-ADON
2008	Free State		Ladybrand	Duzi	WCA2591		MG588056	EF1α	Fusarium sp.	FOSC
2008	Free State		Ladybrand	Duzi	WCA2592			Species-specific assay	FIESC	FIESC
2008	Free State		Ladybrand	Duzi	WCA2593			Species-specific assay	FIESC	FIESC
2008	Free State		Ladybrand	Duzi	WCA2594			Species-specific assay	FIESC	FIESC
2008	Free State		Ladybrand	Duzi	WCA2595	W-222		MLGT	F. boothii (FGSC)	FSAMSC	15-ADON
2008	Free State		Ladybrand	Duzi	WCA2596			Species-specific assay	FIESC	FIESC
2008	Free State		Ladybrand	Duzi	WCA2597			Multiplex	FGSC	FSAMSC	15-ADON
2008	Free State		Ladybrand	Kariega	WCA2598			Species-specific assay	FIESC	FIESC
2008	Free State		Ladybrand	Kariega	WCA2599			Species-specific assay	FIESC	FIESC
2008	Free State		Ladybrand	Kariega	WCA2600		MG588058	EF1α	F. verticillioides	FFSC j
2008	Free State		Ladybrand	Kariega	WCA2601			Species-specific assay	FIESC	FIESC
2008	Free State		Ladybrand	Kariega	WCA2602			Species-specific assay	FIESC	FIESC
2008	Free State		Ladybrand	Kariega	WCA2603			Species-specific assay	FIESC	FIESC
2008	Free State		Ladybrand	Kariega	WCA2604			Species-specific assay	FIESC	FIESC
2008	Free State		Ladybrand	Kariega	WCA2605			Species-specific assay	FIESC	FIESC
2008	Free State		Ladybrand	Kariega	WCA2606			Species-specific assay	FIESC	FIESC
2008	Free State		Ladybrand	Kariega	WCA2607			Species-specific assay	FIESC	FIESC
2008	Free State		Ladybrand	Kariega	WCA2608			Species-specific assay	FIESC	FIESC
2008	Free State		Ladybrand	PAN3434	WCA2609			MLGT	F. culmorum	FSAMSC	3-ADON
2008	Free State		Ladybrand	PAN3434	WCA2610			Multiplex	F. avenaceum	FTSC
2008	Free State		Ladybrand	PAN3434	WCA2611			Multiplex	F. avenaceum	FTSC
2008	Free State		Ladybrand	PAN3434	WCA2612			Species-specific assay	FIESC	FIESC		F. equiseti
2008	Free State		Ladybrand	PAN3434	WCA2613			Species-specific assay	FIESC	FIESC
2008	Free State		Ladybrand	PAN3434	WCA2614	W-287		MLGT	F. graminearum s.s. (FGSC)	FSAMSC	15-ADON	F. graminearum
2008	Free State		Ladybrand	PAN3434	WCA2615			Multiplex	F. avenaceum	FTSC
2008	Free State		Ladybrand	PAN3434	WCA2616			Species-specific assay	FIESC	FIESC
2008	Free State		Ladybrand	PAN3434	WCA2617			Species-specific assay	FIESC	FIESC
2008	Free State		Ladybrand	PAN3434	WCA2618			Species-specific assay	FIESC	FIESC
2008	Free State		Ladybrand	PAN3434	WCA2619			Species-specific assay	FIESC	FIESC
2008	Free State		Ladybrand	PAN3434	WCA2620			Species-specific assay	FIESC	FIESC
2008	Free State		Villiers	Baviaans	WCA2621			Multiplex	FGSC	FSAMSC	15-ADON
2008	Free State		Villiers	Baviaans	WCA2622			Multiplex	FGSC	FSAMSC	15-ADON
2008	Free State		Villiers	Baviaans	WCA2623			Multiplex	FGSC	FSAMSC	15-ADON
2008	Free State		Villiers	Baviaans	WCA2624	W-270		MLGT	F. graminearum s.s. (FGSC)	FSAMSC	15-ADON
2008	Free State		Villiers	Baviaans	WCA2625		MK617767	EF1α	F. solani clade 5 k	FSSC l
2008	Free State		Villiers	Baviaans	WCA2626			Multiplex	FGSC	FSAMSC	15-ADON
2008	Free State		Villiers	Baviaans	WCA2627	W-176		MLGT	F. graminearum s.s. (FGSC)	FSAMSC	15-ADON	F. graminearum
2008	Free State		Villiers	Baviaans	WCA2628			MLGT	F. boothii (FGSC)	FSAMSC	15-ADON	F. graminearum
2008	Free State		Villiers	Baviaans	WCA2629			MLGT	F. boothii (FGSC)	FSAMSC	15-ADON	F. graminearum
2008	Free State		Villiers	Baviaans	WCA2630			Multiplex	FGSC	FSAMSC	15-ADON
2008	Free State		Villiers	Baviaans	WCA2631			Multiplex	FGSC	FSAMSC	15-ADON
2008	Free State		Villiers	Baviaans	WCA2632			Multiplex	FGSC	FSAMSC	15-ADON
2008	Free State		Villiers	Baviaans	WCA2633			Multiplex	FGSC	FSAMSC	15-ADON
2008	Free State		Villiers	Baviaans	WCA2634			Multiplex	FGSC	FSAMSC	15-ADON
2008	Free State		Villiers	Baviaans	WCA2635			Multiplex	FGSC	FSAMSC	15-ADON
2008	Free State		Villiers	Baviaans	WCA2636			Multiplex	FGSC	FSAMSC	NIV
2008	Free State		Villiers	Baviaans	WCA2637			Multiplex	FGSC	FSAMSC	15-ADON
2008	Free State		Villiers	Baviaans	WCA2638			Multiplex	FGSC	FSAMSC	15-ADON
2008	Free State		Villiers	Baviaans	WCA2639			Multiplex	FGSC	FSAMSC	15-ADON
2008	Free State		Villiers	Duzi	WCA2640	W-98		MLGT	F. boothii (FGSC)	FSAMSC	15-ADON	F. graminearum
2008	Free State		Villiers	Duzi	WCA2641			Multiplex	FGSC	FSAMSC	15-ADON
2008	Free State		Villiers	Duzi	WCA2642			Species-specific assay	FIESC	FIESC
2008	Free State		Villiers	Duzi	WCA2643			MLGT	F. boothii (FGSC)	FSAMSC	15-ADON	F. graminearum
2008	Free State		Villiers	Duzi	WCA2644			MLGT	F. meridionale (FGSC)	FSAMSC	NIV
2008	Free State		Villiers	Duzi	WCA2645			Multiplex	FGSC	FSAMSC	15-ADON
2008	Free State		Villiers	Duzi	WCA2646			Multiplex	FGSC	FSAMSC	15-ADON
2008	Free State		Villiers	Duzi	WCA2647			MLGT	F. graminearum s.s. (FGSC)	FSAMSC	15-ADON
2008	Free State		Villiers	Duzi	WCA2648			Multiplex	FGSC	FSAMSC	15-ADON
2008	Free State		Villiers	Duzi	WCA2649			Species-specific assay	FIESC	FIESC
2008	Free State		Villiers	Duzi	WCA2650			Multiplex	FGSC	FSAMSC	15-ADON
2008	Free State		Villiers	Duzi	WCA2651			MLGT	F. boothii (FGSC)	FSAMSC	15-ADON	F. graminearum
2008	Free State		Villiers	Duzi	WCA2652			Multiplex	FGSC	FSAMSC	15-ADON
2008	Free State		Villiers	Duzi	WCA2653			MLGT	F. boothii (FGSC)	FSAMSC	15-ADON	F. graminearum
2008	Free State		Villiers	Duzi	WCA2654	W-169		MLGT	F. boothii (FGSC)	FSAMSC	15-ADON
2008	Free State		Villiers	Duzi	WCA2655			MLGT	F. boothii (FGSC)	FSAMSC	15-ADON	F. graminearum
2008	Free State		Villiers	Duzi	WCA2656		MG588054	EF1α	F. temperatum	FFSC
2008	Free State		Villiers	Duzi	WCA2657			Multiplex	FGSC	FSAMSC	15-ADON
2008	Free State		Villiers	Duzi	WCA2658			Multiplex	FGSC	FSAMSC	15-ADON
2008	Free State		Villiers	Duzi	WCA2659	W-172		MLGT	F. meridionale (FGSC)	FSAMSC	NIV
2008	Free State		Villiers	Duzi	WCA2660			MLGT	F. meridionale (FGSC)	FSAMSC	NIV
2008	Free State		Villiers	Duzi	WCA2661			Multiplex	FGSC	FSAMSC	15-ADON
2008	Free State		Villiers	Kariega	WCA2662	W-89		MLGT	F. graminearum s.s. (FGSC)	FSAMSC	15-ADON	F. graminearum
2008	Free State		Villiers	Kariega	WCA2663	W-91		MLGT	F. boothii (FGSC)	FSAMSC	15-ADON
2008	Free State		Villiers	Kariega	WCA2664			MLGT	F. graminearum s.s. (FGSC)	FSAMSC	15-ADON	F. graminearum
2008	Free State		Villiers	Kariega	WCA2665			Multiplex	FGSC	FSAMSC	15-ADON
2008	Free State		Villiers	Kariega	WCA2666			Multiplex	FGSC	FSAMSC	15-ADON
2008	Free State		Villiers	Kariega	WCA2667			Species-specific assay	FIESC	FIESC
2008	Free State		Villiers	Kariega	WCA2668	W-158		MLGT	F. boothii (FGSC)	FSAMSC	15-ADON
2008	Free State		Villiers	Kariega	WCA2669	W-159		MLGT	F. boothii (FGSC)	FSAMSC	15-ADON
2008	Free State		Villiers	Kariega	WCA2670			Species-specific assay	FIESC	FIESC
2008	Free State		Villiers	Kariega	WCA2671	W-161		MLGT	F. graminearum s.s. (FGSC)	FSAMSC	15-ADON
2008	Free State		Villiers	Kariega	WCA2672	W-269		MLGT	F. graminearum s.s. (FGSC)	FSAMSC	15-ADON	F. graminearum
2008	Free State		Villiers	Kariega	WCA2673			Multiplex	FGSC	FSAMSC	15-ADON
2008	Free State		Villiers	Kariega	WCA2674			Multiplex	FGSC	FSAMSC	15-ADON
2008	Free State		Villiers	Kariega	WCA2675	W-162		MLGT	F. boothii (FGSC)	FSAMSC	15-ADON
2008	Free State		Villiers	Kariega	WCA2676			Multiplex	FGSC	FSAMSC	15-ADON
2008	Free State		Villiers	Kariega	WCA2677			Species-specific assay	FIESC	FIESC
2008	Free State		Villiers	Kariega	WCA2678			Multiplex	FGSC	FSAMSC	15-ADON
2008	Free State		Villiers	Kariega	WCA2679			Multiplex	FGSC	FSAMSC	15-ADON
2008	Free State		Villiers	Kariega	WCA2680		MG588055	EF1α	F. temperatum	FFSC		G. fujikuroi
2008	Free State		Villiers	PAN3434	WCA2681			Multiplex	FGSC	FSAMSC	15-ADON
2008	Free State		Villiers	PAN3434	WCA2682			Multiplex	FGSC	FSAMSC	15-ADON
2008	Free State		Villiers	PAN3434	WCA2683			Multiplex	FGSC	FSAMSC	15-ADON
2008	Free State		Villiers	PAN3434	WCA2684			Multiplex	FGSC	FSAMSC	15-ADON
2008	Free State		Villiers	PAN3434	WCA2685	W-146		MLGT	F. graminearum s.s. (FGSC)	FSAMSC	15-ADON
2008	Free State		Villiers	PAN3434	WCA2686			Multiplex	FGSC	FSAMSC	15-ADON
2008	Free State		Villiers	PAN3434	WCA2687	W-149		MLGT	F. graminearum s.s. (FGSC)	FSAMSC	15-ADON
2008	Free State		Villiers	PAN3434	WCA2688			Multiplex	FGSC	FSAMSC	15-ADON
2008	Free State		Villiers	PAN3434	WCA2689			Multiplex	FGSC	FSAMSC	15-ADON
2008	Free State		Villiers	PAN3434	WCA2690			Multiplex	FGSC	FSAMSC	15-ADON
2008	Free State		Villiers	PAN3434	WCA2691	W-152		MLGT	F. graminearum s.s. (FGSC)	FSAMSC	15-ADON
2008	Free State		Villiers	PAN3434	WCA2692			MLGT	F. boothii (FGSC)	FSAMSC	15-ADON	F. graminearum
2008	Free State		Villiers	PAN3434	WCA2693	W-153		MLGT	F. boothii (FGSC)	FSAMSC	15-ADON
2008	Free State		Villiers	PAN3434	WCA2694			MLGT	F. boothii (FGSC)	FSAMSC	15-ADON	F. graminearum
2008	Free State		Villiers	PAN3434	WCA2695			Multiplex	FGSC	FSAMSC	15-ADON
2008	Free State		Villiers	PAN3434	WCA2696	W-87		MLGT	F. boothii (FGSC)	FSAMSC	15-ADON
2008	Free State		Villiers	PAN3434	WCA2697			Multiplex	FGSC	FSAMSC	15-ADON
2008	Free State		Villiers	PAN3434	WCA2698			Multiplex	FGSC	FSAMSC	15-ADON
2008	Free State		Villiers	PAN3434	WCA2699			Multiplex	FGSC	FSAMSC	15-ADON
2008	Free State		Villiers	PAN3434	WCA2700			Multiplex	FGSC	FSAMSC	15-ADON
2008	KwaZulu-Natal		Bergville	Baviaans	WCA2701			Multiplex	FGSC	FSAMSC	15-ADON
2008	KwaZulu-Natal		Bergville	Baviaans	WCA2702			Multiplex	F. poae	FSAMSC
2008	KwaZulu-Natal		Bergville	Baviaans	WCA2703			Multiplex	FGSC	FSAMSC	15-ADON
2008	KwaZulu-Natal		Bergville	Baviaans	WCA2704	W-37		MLGT	F. graminearum s.s. (FGSC)	FSAMSC	15-ADON
2008	KwaZulu-Natal		Bergville	Baviaans	WCA2705			Multiplex	FGSC	FSAMSC	15-ADON
2008	KwaZulu-Natal		Bergville	Baviaans	WCA2706			Multiplex	FGSC	FSAMSC	15-ADON
2008	KwaZulu-Natal		Bergville	Baviaans	WCA2707			Multiplex	FGSC	FSAMSC	15-ADON
2008	KwaZulu-Natal		Bergville	Baviaans	WCA2708			Multiplex	FGSC	FSAMSC	15-ADON
2008	KwaZulu-Natal		Bergville	Duzi	WCA2709			Multiplex	FGSC	FSAMSC	15-ADON	F. graminearum
2008	KwaZulu-Natal		Bergville	Duzi	WCA2710			Multiplex	FGSC	FSAMSC	15-ADON
2008	KwaZulu-Natal		Bergville	Duzi	WCA2711			Species-specific assay	FIESC	FIESC
2008	KwaZulu-Natal		Bergville	Duzi	WCA2712			MLGT	F. graminearum s.s. (FGSC)	FSAMSC	15-ADON	F. graminearum
2008	KwaZulu-Natal		Bergville	Duzi	WCA2713			Multiplex	F. avenaceum	FTSC
2008	KwaZulu-Natal		Bergville	Duzi	WCA2714			Multiplex	FGSC	FSAMSC	15-ADON
2008	KwaZulu-Natal		Bergville	Duzi	WCA2715			Multiplex	FGSC	FSAMSC	15-ADON
2008	KwaZulu-Natal		Bergville	Duzi	WCA2716			Multiplex	FGSC	FSAMSC	15-ADON
2008	KwaZulu-Natal		Bergville	Duzi	WCA2717	W-34		MLGT	F. graminearum s.s. (FGSC)	FSAMSC	15-ADON
2008	KwaZulu-Natal		Bergville	Duzi	WCA2718		MG588057	EF1α	F. acuminatum	FTSC
2008	KwaZulu-Natal		Bergville	Duzi	WCA2719			Multiplex	FGSC	FSAMSC	15-ADON
2008	KwaZulu-Natal		Bergville	Duzi	WCA2720			Multiplex	FGSC	FSAMSC	15-ADON
2008	KwaZulu-Natal		Bergville	Duzi	WCA2721			Multiplex	FGSC	FSAMSC	15-ADON
2008	KwaZulu-Natal		Bergville	Kariega	WCA2722			Multiplex	FGSC	FSAMSC	15-ADON
2008	KwaZulu-Natal		Bergville	Kariega	WCA2723	W-118		MLGT	F. graminearum s.s. (FGSC)	FSAMSC	15-ADON
2008	KwaZulu-Natal		Bergville	Kariega	WCA2724			Multiplex	FGSC	FSAMSC	15-ADON
2008	KwaZulu-Natal		Bergville	Kariega	WCA2725			Multiplex	FGSC	FSAMSC	15-ADON
2008	KwaZulu-Natal		Bergville	Kariega	WCA2726			Multiplex	FGSC	FSAMSC	15-ADON
2008	KwaZulu-Natal		Bergville	Kariega	WCA2727			Multiplex	FGSC	FSAMSC	15-ADON
2008	KwaZulu-Natal		Bergville	Kariega	WCA2728			Multiplex	FGSC	FSAMSC	15-ADON
2008	KwaZulu-Natal		Bergville	Kariega	WCA2729			Multiplex	FGSC	FSAMSC	15-ADON
2008	KwaZulu-Natal		Bergville	PAN3434	WCA2730			Multiplex	FGSC	FSAMSC	15-ADON
2008	KwaZulu-Natal		Bergville	PAN3434	WCA2731			Species-specific assay	FIESC	FIESC
2008	KwaZulu-Natal		Bergville	PAN3434	WCA2732	W-233		MLGT	F. graminearum s.s. (FGSC)	FSAMSC	15-ADON
2008	KwaZulu-Natal		Bergville	PAN3434	WCA2733			Multiplex	FGSC	FSAMSC	15-ADON	F. graminearum
2008	KwaZulu-Natal		Bergville	PAN3434	WCA2734			Multiplex	FGSC	FSAMSC	15-ADON
2008	KwaZulu-Natal		Bergville	PAN3434	WCA2735	W-264		MLGT	F. graminearum s.s. (FGSC)	FSAMSC	15-ADON
2008	KwaZulu-Natal		Bergville	PAN3434	WCA2736			Multiplex	FGSC	FSAMSC	15-ADON
2008	KwaZulu-Natal		Dundee	Baviaans	WCA2737			Multiplex	FGSC	FSAMSC	15-ADON
2008	KwaZulu-Natal		Dundee	Baviaans	WCA2738			Species-specific assay	FIESC	FIESC
2008	KwaZulu-Natal		Dundee	Baviaans	WCA2739			Multiplex	FGSC	FSAMSC	15-ADON
2008	KwaZulu-Natal		Dundee	Baviaans	WCA2740			Multiplex	FGSC	FSAMSC	15-ADON	F. graminearum
2008	KwaZulu-Natal		Dundee	Baviaans	WCA2741	W-139		MLGT	F. graminearum s.s. (FGSC)	FSAMSC	15-ADON
2008	KwaZulu-Natal		Dundee	Baviaans	WCA2742	W-76		MLGT	F. meridionale (FGSC)	FSAMSC	NIV
2008	KwaZulu-Natal		Dundee	Baviaans	WCA2743	W-77		MLGT	F. graminearum s.s. (FGSC)	FSAMSC	15-ADON	F. graminearum
2008	KwaZulu-Natal		Dundee	Baviaans	WCA2744			Multiplex	FGSC	FSAMSC	15-ADON
2008	KwaZulu-Natal		Dundee	Baviaans	WCA2745			Multiplex	FGSC	FSAMSC	15-ADON
2008	KwaZulu-Natal		Dundee	Duzi	WCA2746			MLGT	F. graminearum s.s. (FGSC)	FSAMSC	15-ADON	F. graminearum
2008	KwaZulu-Natal		Dundee	Duzi	WCA2747			Multiplex	FGSC	FSAMSC	15-ADON
2008	KwaZulu-Natal		Dundee	Duzi	WCA2748			Multiplex	FGSC	FSAMSC	15-ADON
2008	KwaZulu-Natal		Dundee	Duzi	WCA2749	W-72		MLGT	F. graminearum s.s. (FGSC)	FSAMSC	15-ADON
2008	KwaZulu-Natal		Dundee	Duzi	WCA2750	W-268		MLGT	F. graminearum s.s. (FGSC)	FSAMSC	15-ADON
2008	KwaZulu-Natal		Dundee	Duzi	WCA2751			Multiplex	FGSC	FSAMSC	15-ADON
2008	KwaZulu-Natal		Dundee	Kariega	WCA2752	W-242		MLGT	F. graminearum s.s. (FGSC)	FSAMSC	15-ADON
2008	KwaZulu-Natal		Dundee	Kariega	WCA2753			Multiplex	FGSC	FSAMSC	15-ADON
2008	KwaZulu-Natal		Dundee	Kariega	WCA2754			Multiplex	FGSC	FSAMSC	15-ADON	F. graminearum
2008	KwaZulu-Natal		Dundee	Kariega	WCA2755	W-65		MLGT	F. graminearum s.s. (FGSC)	FSAMSC	15-ADON
2008	KwaZulu-Natal		Dundee	Kariega	WCA2756	W-69		MLGT	F. graminearum s.s. (FGSC)	FSAMSC	15-ADON	F. graminearum
2008	KwaZulu-Natal		Dundee	Kariega	WCA2757			Multiplex	FGSC	FSAMSC	15-ADON	F. graminearum
2008	KwaZulu-Natal		Dundee	Kariega	WCA2758			Multiplex	FGSC	FSAMSC	15-ADON
2008	KwaZulu-Natal		Dundee	Kariega	WCA2759			Multiplex	FGSC	FSAMSC	15-ADON
2008	KwaZulu-Natal		Dundee	PAN3434	WCA2760	W-58		MLGT	F. graminearum s.s. (FGSC)	FSAMSC	15-ADON
2008	KwaZulu-Natal		Dundee	PAN3434	WCA2761			Multiplex	FGSC	FSAMSC	15-ADON
2008	KwaZulu-Natal		Dundee	PAN3434	WCA2762			Species-specific assay	FIESC	FIESC
2008	KwaZulu-Natal		Dundee	PAN3434	WCA2763			Multiplex	FGSC	FSAMSC	15-ADON
2008	KwaZulu-Natal		Dundee	PAN3434	WCA2764			Multiplex	FGSC	FSAMSC	15-ADON
2008	KwaZulu-Natal		Dundee	PAN3434	WCA2765			Species-specific assay	FIESC	FIESC		F. equiseti
2008	KwaZulu-Natal		Dundee	PAN3434	WCA2766			Multiplex	FGSC	FSAMSC	15-ADON
2008	KwaZulu-Natal		Dundee	PAN3434	WCA2767			Multiplex	FGSC	FSAMSC	15-ADON
2008	KwaZulu-Natal		Dundee	PAN3434	WCA2768			Multiplex	FGSC	FSAMSC	15-ADON
2008	KwaZulu-Natal		Winterton	Baviaans	WCA2769			Species-specific assay	FIESC	FIESC
2008	KwaZulu-Natal		Winterton	Duzi	WCA2770			Multiplex	FGSC	FSAMSC	15-ADON
2008	KwaZulu-Natal		Winterton	Duzi	WCA2771	W-51		MLGT	F. graminearum s.s. (FGSC)	FSAMSC	15-ADON
2008	KwaZulu-Natal		Winterton	Duzi	WCA2772			Species-specific assay	FIESC	FIESC
2008	KwaZulu-Natal		Winterton	Duzi	WCA2773			Multiplex	FGSC	FSAMSC	15-ADON
2008	KwaZulu-Natal		Winterton	Duzi	WCA2774			Multiplex	FGSC	FSAMSC	15-ADON
2008	KwaZulu-Natal		Winterton	Kariega	WCA2775	W-43		MLGT	F. boothii (FGSC)	FSAMSC	15-ADON
2008	KwaZulu-Natal		Winterton	Kariega	WCA2776	W-128		MLGT	F. graminearum s.s. (FGSC)	FSAMSC	15-ADON	F. graminearum
2008	KwaZulu-Natal		Winterton	Kariega	WCA2777			Multiplex	FGSC	FSAMSC	15-ADON
2008	KwaZulu-Natal		Winterton	Kariega	WCA2778			Species-specific assay	FIESC	FIESC
2008	KwaZulu-Natal		Winterton	PAN3434	WCA2779			Species-specific assay	FIESC	FIESC
2008	Northern Cape		Douglas	Baviaans	WCA2780			Species-specific assay	FIESC	FIESC
2008	Northern Cape		Douglas	Baviaans	WCA2781			Species-specific assay	F. pseudograminearum	FSAMSC	3-ADON
2008	Northern Cape		Douglas	Baviaans	WCA2782			Species-specific assay	FIESC	FIESC
2008	Northern Cape		Douglas	Baviaans	WCA2783	W-N142		MLGT	F. graminearum s.s. (FGSC)	FSAMSC	15-ADON
2008	Northern Cape		Douglas	Baviaans	WCA2784			Species-specific assay	F. pseudograminearum	FSAMSC	3-ADON
2008	Northern Cape		Douglas	Baviaans	WCA2785			MLGT	F. graminearum s.s. (FGSC)	FSAMSC	15-ADON	F. graminearum
2008	Northern Cape		Douglas	Baviaans	WCA2786			Species-specific assay	F. pseudograminearum	FSAMSC	3-ADON
2008	Northern Cape		Douglas	Baviaans	WCA2787	W-N169		MLGT	F. graminearum s.s. (FGSC)	FSAMSC	15-ADON
2008	Northern Cape		Douglas	Baviaans	WCA2788			Species-specific assay	FIESC	FIESC
2008	Northern Cape		Douglas	Baviaans	WCA2789	W-N145		MLGT	F. graminearum s.s. (FGSC)	FSAMSC	15-ADON
2008	Northern Cape		Douglas	Duzi	WCA2790	W-N158		MLGT	F. graminearum s.s. (FGSC)	FSAMSC	15-ADON
2008	Northern Cape		Douglas	Duzi	WCA2791			Species-specific assay	FIESC	FIESC
2008	Northern Cape		Douglas	Duzi	WCA2792			Multiplex	FGSC	FSAMSC	15-ADON
2008	Northern Cape		Douglas	Duzi	WCA2793	W-N161		MLGT	F. graminearum s.s. (FGSC)	FSAMSC	15-ADON
2008	Northern Cape		Douglas	Duzi	WCA2794			Multiplex	FGSC	FSAMSC	15-ADON
2008	Northern Cape		Douglas	Duzi	WCA2795			Species-specific assay	FIESC	FIESC
2008	Northern Cape		Douglas	Duzi	WCA2796		MG588064	EF1α	F. solani clade 5	FSSC		F. solani
2008	Northern Cape		Douglas	Duzi	WCA2797	W-N164		MLGT	F. graminearum s.s. (FGSC)	FSAMSC	15-ADON
2008	Northern Cape		Douglas	Duzi	WCA2798			MLGT	F. boothii (FGSC)	FSAMSC	15-ADON	F. graminearum
2008	Northern Cape		Douglas	Duzi	WCA2799			Species-specific assay	FIESC	FIESC
2008	Northern Cape		Douglas	Duzi	WCA2800	W-N166		MLGT	F. graminearum s.s. (FGSC)	FSAMSC	15-ADON
2008	Northern Cape		Douglas	Duzi	WCA2801			Species-specific assay	FIESC	FIESC		F. equiseti
2008	Northern Cape		Douglas	Kariega	WCA2802			Multiplex	FGSC	FSAMSC	15-ADON
2008	Northern Cape		Douglas	Kariega	WCA2803	W-N152		MLGT	F. graminearum s.s. (FGSC)	FSAMSC	15-ADON
2008	Northern Cape		Douglas	Kariega	WCA2804	W-N153		MLGT	F. graminearum s.s. (FGSC)	FSAMSC	15-ADON
2008	Northern Cape		Douglas	Kariega	WCA2805			Species-specific assay	FIESC	FIESC		F. equiseti
2008	Northern Cape		Douglas	Kariega	WCA2806			Multiplex	FGSC	FSAMSC	15-ADON
2008	Northern Cape		Douglas	Kariega	WCA2807		MG588063	EF1α	Fusarium sp.	FTSC
2008	Northern Cape		Douglas	Kariega	WCA2808			Species-specific assay	FIESC	FIESC		F. equiseti
2008	Northern Cape		Douglas	Kariega	WCA2809			Multiplex	FGSC	FSAMSC	15-ADON
2008	Northern Cape		Douglas	Kariega	WCA2810			Multiplex	FGSC	FSAMSC	15-ADON
2008	Northern Cape		Douglas	PAN3434	WCA2811			Multiplex	FGSC	FSAMSC	15-ADON	F. graminearum
2008	Northern Cape		Douglas	PAN3434	WCA2812			Species-specific assay	FIESC	FIESC
2008	Northern Cape		Douglas	PAN3434	WCA2813	W-N129		MLGT	F. graminearum s.s. (FGSC)	FSAMSC	15-ADON
2008	Northern Cape		Douglas	PAN3434	WCA2814			Multiplex	FGSC	FSAMSC	15-ADON
2008	Northern Cape		Douglas	PAN3434	WCA2815			Species-specific assay	FIESC	FIESC
2008	Northern Cape		Douglas	PAN3434	WCA2816			Multiplex	FGSC	FSAMSC	15-ADON
2008	Northern Cape		Douglas	PAN3434	WCA2817	W-N134		MLGT	F. graminearum s.s. (FGSC)	FSAMSC	15-ADON
2008	Northern Cape		Douglas	PAN3434	WCA2818			Species-specific assay	FIESC	FIESC		F. equiseti
2008	Northern Cape		Douglas	PAN3434	WCA2819	W-N139		MLGT	F. graminearum s.s. (FGSC)	FSAMSC	15-ADON
2008	Northern Cape		Hartswater	Baviaans	WCA2820			Multiplex	FGSC	FSAMSC	15-ADON
2008	Northern Cape		Hartswater	Baviaans	WCA2821	W-231		MLGT	F. graminearum s.s. (FGSC)	FSAMSC	3-ADON
2008	Northern Cape		Hartswater	PAN3434	WCA2822			Multiplex	FGSC	FSAMSC	15-ADON
2008	Northern Cape		Hartswater	PAN3434	WCA2823			Multiplex	FGSC	FSAMSC	15-ADON
2008	Northern Cape		Hartswater	PAN3434	WCA2824		MG588073	EF1α	F. avenaceum	FTSC
2008	Northern Cape		Hartswater	PAN3434	WCA2825			Species-specific assay	FIESC	FIESC
2008	Northern Cape		Hartswater	PAN3434	WCA2826		MG588085	EF1α	F. oxysporum	FOSC
2008	Northern Cape		Hartswater	PAN3434	WCA2827	W-228		MLGT	F. graminearum s.s. (FGSC)	FSAMSC	15-ADON
2008	Northern Cape		Modderrivier	Baviaans	WCA2828			Species-specific assay	FIESC	FIESC
2008	Northern Cape		Modderrivier	Baviaans	WCA2829			Species-specific assay	FIESC	FIESC
2008	Northern Cape		Modderrivier	Duzi	WCA2830			Species-specific assay	FIESC	FIESC
2008	Northern Cape		Modderrivier	Duzi	WCA2831		MG588074	EF1α	F. chlamydosporum clade 5 m	FCSC n		F. chlamydosporum
2008	Northern Cape		Modderrivier	Duzi	WCA2832			Species-specific assay	FIESC	FIESC		F. equiseti
2008	Northern Cape		Modderrivier	Duzi	WCA2833		MK629648	EF1α	F. transvaalense	FSAMSC		Unknown o
2008	Northern Cape		Modderrivier	Duzi	WCA2834			Species-specific assay	FIESC	FIESC
2008	Northern Cape		Modderrivier	Kariega	WCA2835		MG588079	EF1α	Fusarium sp.	FCSC		F. chlamydosporum
2008	Northern Cape		Modderrivier	Kariega	WCA2836			Species-specific assay	FIESC	FIESC		F. equiseti
2008	Northern Cape		Modderrivier	Kariega	WCA2837		MG588080	EF1α	F. chlamydosporum clade 5	FCSC		F. chlamydosporum
2008	Northern Cape		Modderrivier	PAN3434	WCA2838		MG588081	EF1α	F. chlamydosporum clade 5	FCSC		F. chlamydosporum
2008	Northern Cape		Modderrivier	PAN3434	WCA2839			Species-specific assay	FIESC	FIESC
2008	Northern Cape		Modderrivier	PAN3434	WCA2840			Species-specific assay	FIESC	FIESC
2008	Northern Cape		Modderrivier	PAN3434	WCA2841		MG588069	EF1α	F. acuminatum	FTSC
2008	Northern Cape		Modderrivier	PAN3434	WCA2842		MK629644	EF1α	F. armeniacum	FSAMSC
2008	Northern Cape		Orania 1	Baviaans	WCA2843			Species-specific assay	FIESC	FIESC
2008	Northern Cape		Orania 1	Baviaans	WCA2844			Multiplex	FGSC	FSAMSC	15-ADON
2008	Northern Cape		Orania 1	Baviaans	WCA2845			Multiplex	FGSC	FSAMSC	15-ADON
2008	Northern Cape		Orania 1	Baviaans	WCA2846			Multiplex	FGSC	FSAMSC	15-ADON
2008	Northern Cape		Orania 1	Baviaans	WCA2847			Multiplex	FGSC	FSAMSC	15-ADON
2008	Northern Cape		Orania 1	Baviaans	WCA2848			Multiplex	FGSC	FSAMSC	15-ADON
2008	Northern Cape		Orania 1	Baviaans	WCA2849			Multiplex	FGSC	FSAMSC	15-ADON
2008	Northern Cape		Orania 1	Baviaans	WCA2850			Multiplex	FGSC	FSAMSC	15-ADON
2008	Northern Cape		Orania 1	Baviaans	WCA2851			Multiplex	FGSC	FSAMSC	15-ADON
2008	Northern Cape		Orania 1	Baviaans	WCA2852			Multiplex	FGSC	FSAMSC	15-ADON
2008	Northern Cape		Orania 1	Baviaans	WCA2853			Multiplex	FGSC	FSAMSC	15-ADON
2008	Northern Cape		Orania 1	Baviaans	WCA2854			Multiplex	FGSC	FSAMSC	15-ADON
2008	Northern Cape		Orania 1	Baviaans	WCA2855			Multiplex	FGSC	FSAMSC	15-ADON
2008	Northern Cape		Orania 1	Baviaans	WCA2856			Multiplex	FGSC	FSAMSC	15-ADON
2008	Northern Cape		Orania 1	Baviaans	WCA2857			Multiplex	FGSC	FSAMSC	15-ADON
2008	Northern Cape		Orania 1	Baviaans	WCA2858			Multiplex	FGSC	FSAMSC	15-ADON
2008	Northern Cape		Orania 1	Baviaans	WCA2859			Multiplex	FGSC	FSAMSC	15-ADON	F. graminearum
2008	Northern Cape		Orania 1	Duzi	WCA2860			Multiplex	FGSC	FSAMSC	15-ADON
2008	Northern Cape		Orania 1	Duzi	WCA2861			Multiplex	FGSC	FSAMSC	15-ADON
2008	Northern Cape		Orania 1	Duzi	WCA2862			Multiplex	FGSC	FSAMSC	15-ADON
2008	Northern Cape		Orania 1	Duzi	WCA2863			Multiplex	FGSC	FSAMSC	15-ADON
2008	Northern Cape		Orania 1	Duzi	WCA2864			Multiplex	FGSC	FSAMSC	15-ADON
2008	Northern Cape		Orania 1	Duzi	WCA2865			Multiplex	FGSC	FSAMSC	15-ADON
2008	Northern Cape		Orania 1	Duzi	WCA2866			Multiplex	FGSC	FSAMSC	15-ADON	F. graminearum
2008	Northern Cape		Orania 1	Duzi	WCA2867			Multiplex	FGSC	FSAMSC	15-ADON
2008	Northern Cape		Orania 1	Duzi	WCA2868			Multiplex	FGSC	FSAMSC	15-ADON
2008	Northern Cape		Orania 1	Duzi	WCA2869			Multiplex	FGSC	FSAMSC	15-ADON
2008	Northern Cape		Orania 1	Duzi	WCA2870			Multiplex	FGSC	FSAMSC	15-ADON
2008	Northern Cape		Orania 1	Duzi	WCA2871			Multiplex	FGSC	FSAMSC	15-ADON
2008	Northern Cape		Orania 1	Duzi	WCA2872			Multiplex	FGSC	FSAMSC	15-ADON
2008	Northern Cape		Orania 1	Duzi	WCA2873			Multiplex	FGSC	FSAMSC	15-ADON
2008	Northern Cape		Orania 1	Duzi	WCA2874			Multiplex	FGSC	FSAMSC	15-ADON
2008	Northern Cape		Orania 1	Duzi	WCA2875			Multiplex	FGSC	FSAMSC	15-ADON
2008	Northern Cape		Orania 1	Kariega	WCA2876			Multiplex	FGSC	FSAMSC	15-ADON
2008	Northern Cape		Orania 1	Kariega	WCA2877			Species-specific assay	FIESC	FIESC
2008	Northern Cape		Orania 1	Kariega	WCA2878			Multiplex	FGSC	FSAMSC	15-ADON
2008	Northern Cape		Orania 1	Kariega	WCA2879			Multiplex	FGSC	FSAMSC	15-ADON
2008	Northern Cape		Orania 1	Kariega	WCA2880			Multiplex	FGSC	FSAMSC	15-ADON
2008	Northern Cape		Orania 1	Kariega	WCA2881			Multiplex	FGSC	FSAMSC	15-ADON
2008	Northern Cape		Orania 1	Kariega	WCA2882			Multiplex	FGSC	FSAMSC	15-ADON
2008	Northern Cape		Orania 1	Kariega	WCA2883			Multiplex	FGSC	FSAMSC	15-ADON
2008	Northern Cape		Orania 1	Kariega	WCA2884		MG588068	EF1α	Fusarium sp.	FTSC
2008	Northern Cape		Orania 1	Kariega	WCA2885			Multiplex	FGSC	FSAMSC	15-ADON
2008	Northern Cape		Orania 1	Kariega	WCA2886			Multiplex	FGSC	FSAMSC	15-ADON
2008	Northern Cape		Orania 1	Kariega	WCA2887			Multiplex	FGSC	FSAMSC	15-ADON
2008	Northern Cape		Orania 1	Kariega	WCA2888			Multiplex	FGSC	FSAMSC	15-ADON
2008	Northern Cape		Orania 1	Kariega	WCA2889			Multiplex	FGSC	FSAMSC	15-ADON
2008	Northern Cape		Orania 1	Kariega	WCA2890			Multiplex	FGSC	FSAMSC	15-ADON
2008	Northern Cape		Orania 1	Kariega	WCA2891			Multiplex	FGSC	FSAMSC	15-ADON
2008	Northern Cape		Orania 1	Kariega	WCA2892			Multiplex	FGSC	FSAMSC	15-ADON
2008	Northern Cape		Orania 1	Kariega	WCA2893			Multiplex	FGSC	FSAMSC	15-ADON
2008	Northern Cape		Orania 1	Kariega	WCA2894			Multiplex	FGSC	FSAMSC	15-ADON
2008	Northern Cape		Orania 1	Kariega	WCA2895			Multiplex	FGSC	FSAMSC	15-ADON
2008	Northern Cape		Orania 1	Kariega	WCA2896			Multiplex	FGSC	FSAMSC	15-ADON
2008	Northern Cape		Orania 1	PAN3434	WCA2897			Multiplex	FGSC	FSAMSC	15-ADON
2008	Northern Cape		Orania 1	PAN3434	WCA2898			Multiplex	FGSC	FSAMSC	15-ADON
2008	Northern Cape		Orania 1	PAN3434	WCA2899			Multiplex	FGSC	FSAMSC	15-ADON
2008	Northern Cape		Orania 1	PAN3434	WCA2900		MG588065	EF1α	F. chlamydosporum clade 1 p	FCSC		F. chlamydosporum
2008	Northern Cape		Orania 1	PAN3434	WCA2901			Multiplex	FGSC	FSAMSC	15-ADON
2008	Northern Cape		Orania 1	PAN3434	WCA2902			Multiplex	FGSC	FSAMSC	15-ADON
2008	Northern Cape		Orania 1	PAN3434	WCA2903			Multiplex	FGSC	FSAMSC	15-ADON
2008	Northern Cape		Orania 1	PAN3434	WCA2904			Multiplex	F. avenaceum	FTSC
2008	Northern Cape		Orania 1	PAN3434	WCA2905			Multiplex	FGSC	FSAMSC	15-ADON
2008	Northern Cape		Orania 1	PAN3434	WCA2906			Species-specific assay	FIESC	FIESC
2008	Northern Cape		Orania 1	PAN3434	WCA2907			Multiplex	FGSC	FSAMSC	15-ADON
2008	Northern Cape		Orania 1	PAN3434	WCA2908		MG588066	EF1α	F. boothii (FGSC)	FSAMSC	15-ADON
2008	Northern Cape		Orania 1	PAN3434	WCA2909			Multiplex	FGSC	FSAMSC	15-ADON
2008	Northern Cape		Orania 1	PAN3434	WCA2910			Species-specific assay	FIESC	FIESC
2008	Northern Cape		Orania 1	PAN3434	WCA2911			Multiplex	FGSC	FSAMSC	15-ADON
2008	Northern Cape		Orania 1	PAN3434	WCA2912			Multiplex	FGSC	FSAMSC	15-ADON
2008	Northern Cape		Orania 1	PAN3434	WCA2913			Multiplex	FGSC	FSAMSC	15-ADON
2008	Northern Cape		Orania 1	PAN3434	WCA2914			Multiplex	FGSC	FSAMSC	15-ADON
2008	Northern Cape		Orania 1	PAN3434	WCA2915			Multiplex	FGSC	FSAMSC	15-ADON
2008	Northern Cape		Orania 1	PAN3434	WCA2916		MK629643	EF1α	F. transvaalense	FSAMSC		Unknown
2008	Northern Cape		Orania 1	PAN3434	WCA2917		MG588067	EF1α	F. temperatum	FFSC		Unknown
2008	Northern Cape		Orania 2	Baviaans	WCA2918			MLGT	F. graminearum s.s. (FGSC)	FSAMSC	15-ADON
2008	Northern Cape		Orania 2	Baviaans	WCA2919			Multiplex	FGSC	FSAMSC	15-ADON
2008	Northern Cape		Orania 2	Baviaans	WCA2920	W-N221		MLGT	F. graminearum s.s. (FGSC)	FSAMSC	15-ADON
2008	Northern Cape		Orania 2	Baviaans	WCA2921			Multiplex	FGSC	FSAMSC	15-ADON
2008	Northern Cape		Orania 2	Baviaans	WCA2922			Multiplex	FGSC	FSAMSC	15-ADON
2008	Northern Cape		Orania 2	Baviaans	WCA2923			MLGT	F. graminearum s.s. (FGSC)	FSAMSC	15-ADON
2008	Northern Cape		Orania 2	Baviaans	WCA2924			MLGT	F. graminearum s.s. (FGSC)	FSAMSC	15-ADON
2008	Northern Cape		Orania 2	Baviaans	WCA2925			Multiplex	FGSC	FSAMSC	15-ADON
2008	Northern Cape		Orania 2	Baviaans	WCA2926	W-N226		MLGT	F. graminearum s.s. (FGSC)	FSAMSC	15-ADON
2008	Northern Cape		Orania 2	Baviaans	WCA2927			Species-specific assay	FIESC	FIESC		F. equiseti
2008	Northern Cape		Orania 2	Duzi	WCA2928			Multiplex	FGSC	FSAMSC	15-ADON
2008	Northern Cape		Orania 2	Duzi	WCA2929			Multiplex	FGSC	FSAMSC	15-ADON
2008	Northern Cape		Orania 2	Duzi	WCA2930			Multiplex	FGSC	FSAMSC	15-ADON
2008	Northern Cape		Orania 2	Duzi	WCA2931			Multiplex	FGSC	FSAMSC	15-ADON
2008	Northern Cape		Orania 2	Duzi	WCA2932	W-N207		MLGT	F. graminearum s.s. (FGSC)	FSAMSC	15-ADON
2008	Northern Cape		Orania 2	Duzi	WCA2933			Multiplex	FGSC	FSAMSC	15-ADON
2008	Northern Cape		Orania 2	Duzi	WCA2934	W-N213		MLGT	F. graminearum s.s. (FGSC)	FSAMSC	15-ADON
2008	Northern Cape		Orania 2	Duzi	WCA2935			Multiplex	FGSC	FSAMSC	15-ADON
2008	Northern Cape		Orania 2	Duzi	WCA2936			Multiplex	FGSC	FSAMSC	15-ADON
2008	Northern Cape		Orania 2	Duzi	WCA2937			Multiplex	FGSC	FSAMSC	15-ADON
2008	Northern Cape		Orania 2	Duzi	WCA2938			Multiplex	FGSC	FSAMSC	15-ADON
2008	Northern Cape		Orania 2	Duzi	WCA2939			MLGT	F. graminearum s.s. (FGSC)	FSAMSC	15-ADON
2008	Northern Cape		Orania 2	Duzi	WCA2940			Multiplex	FGSC	FSAMSC	15-ADON
2008	Northern Cape		Orania 2	Duzi	WCA2941			Multiplex	FGSC	FSAMSC	15-ADON
2008	Northern Cape		Orania 2	Duzi	WCA2942			Multiplex	FGSC	FSAMSC	15-ADON
2008	Northern Cape		Orania 2	Duzi	WCA2943			MLGT	F. graminearum s.s. (FGSC)	FSAMSC	15-ADON
2008	Northern Cape		Orania 2	Kariega	WCA2944			Multiplex	FGSC	FSAMSC	15-ADON
2008	Northern Cape		Orania 2	Kariega	WCA2945	W-N193		MLGT	F. graminearum s.s. (FGSC)	FSAMSC	15-ADON
2008	Northern Cape		Orania 2	Kariega	WCA2946			Multiplex	FGSC	FSAMSC	15-ADON
2008	Northern Cape		Orania 2	Kariega	WCA2947		MK629642	EF1α	F. transvaalense	FSAMSC		Unknown
2008	Northern Cape		Orania 2	Kariega	WCA2948	W-N195		MLGT	F. graminearum s.s. (FGSC)	FSAMSC	15-ADON
2008	Northern Cape		Orania 2	Kariega	WCA2949	W-N196		MLGT	F. graminearum s.s. (FGSC)	FSAMSC	15-ADON
2008	Northern Cape		Orania 2	Kariega	WCA2950			Multiplex	FGSC	FSAMSC	15-ADON
2008	Northern Cape		Orania 2	Kariega	WCA2951	W-N199		MLGT	F. graminearum s.s. (FGSC)	FSAMSC	15-ADON
2008	Northern Cape		Orania 2	Kariega	WCA2952			Multiplex	FGSC	FSAMSC	15-ADON
2008	Northern Cape		Orania 2	Kariega	WCA2953			MLGT	F. graminearum s.s. (FGSC)	FSAMSC	15-ADON	F. graminearum
2008	Northern Cape		Orania 2	Kariega	WCA2954			Multiplex	FGSC	FSAMSC	15-ADON
2008	Northern Cape		Orania 2	Kariega	WCA2955	W-N204		MLGT	F. graminearum s.s. (FGSC)	FSAMSC	15-ADON
2008	Northern Cape		Orania 2	PAN3434	WCA2956			Multiplex	FGSC	FSAMSC	15-ADON
2008	Northern Cape		Orania 2	PAN3434	WCA2957	W-N172		MLGT	F. graminearum s.s. (FGSC)	FSAMSC	15-ADON	F. graminearum
2008	Northern Cape		Orania 2	PAN3434	WCA2958			Multiplex	FGSC	FSAMSC	15-ADON
2008	Northern Cape		Orania 2	PAN3434	WCA2959			Multiplex	FGSC	FSAMSC	15-ADON
2008	Northern Cape		Orania 2	PAN3434	WCA2960	W-N177		MLGT	F. graminearum s.s. (FGSC)	FSAMSC	15-ADON
2008	Northern Cape		Orania 2	PAN3434	WCA2961			Multiplex	FGSC	FSAMSC	15-ADON
2008	Northern Cape		Orania 2	PAN3434	WCA2962	W-N179		MLGT	F. graminearum s.s. (FGSC)	FSAMSC	15-ADON
2008	Northern Cape		Orania 2	PAN3434	WCA2963			Species-specific assay	FIESC	FIESC		F. equiseti
2008	Northern Cape		Orania 2	PAN3434	WCA2964			Multiplex	FGSC	FSAMSC	15-ADON
2008	Northern Cape		Orania 2	PAN3434	WCA2965			Multiplex	FGSC	FSAMSC	15-ADON
2008	Northern Cape		Orania 2	PAN3434	WCA2966			MLGT	F. graminearum s.s. (FGSC)	FSAMSC	15-ADON
2008	Northern Cape		Orania 2	PAN3434	WCA2967			Multiplex	FGSC	FSAMSC	15-ADON
2008	Northern Cape		Orania 2	PAN3434	WCA2968			Multiplex	FGSC	FSAMSC	15-ADON
2008	Northern Cape		Orania 2	PAN3434	WCA2969			Multiplex	FGSC	FSAMSC	15-ADON
2008	Northern Cape		Orania 2	PAN3434	WCA2970			MLGT	F. graminearum s.s. (FGSC)	FSAMSC	15-ADON
2008	Northern Cape		Orania 2	PAN3434	WCA2971			Multiplex	FGSC	FSAMSC	15-ADON
2008	Northern Cape		Orania 2	PAN3434	WCA2972			Multiplex	FGSC	FSAMSC	15-ADON
2008	Northern Cape		Prieska	Baviaans	WCA2973			Multiplex	FGSC	FSAMSC	15-ADON
2008	Northern Cape		Prieska	Baviaans	WCA2974			Multiplex	FGSC	FSAMSC	15-ADON
2008	Northern Cape		Prieska	Baviaans	WCA2975			MLGT	F. graminearum s.s. (FGSC)	FSAMSC	15-ADON	F. graminearum
2008	Northern Cape		Prieska	Baviaans	WCA2976			MLGT	F. lunulosporum	FSAMSC	NIV
2008	Northern Cape		Prieska	Baviaans	WCA2977			Multiplex	FGSC	FSAMSC	15-ADON
2008	Northern Cape		Prieska	Baviaans	WCA2978	W-N113		MLGT	F. lunulosporum	FSAMSC	NIV
2008	Northern Cape		Prieska	Baviaans	WCA2979	W-N116		MLGT	F. graminearum s.s. (FGSC)	FSAMSC	15-ADON
2008	Northern Cape		Prieska	Baviaans	WCA2980			Multiplex	FGSC	FSAMSC	15-ADON
2008	Northern Cape		Prieska	Baviaans	WCA2981	W-N119		MLGT	F. graminearum s.s. (FGSC)	FSAMSC	15-ADON
2008	Northern Cape		Prieska	Baviaans	WCA2982			Multiplex	FGSC	FSAMSC	15-ADON
2008	Northern Cape		Prieska	Baviaans	WCA2983	W-N121		MLGT	F. graminearum s.s. (FGSC)	FSAMSC	15-ADON
2008	Northern Cape		Prieska	Baviaans	WCA2984			Multiplex	FGSC	FSAMSC	15-ADON
2008	Northern Cape		Prieska	Baviaans	WCA2985			MLGT	F. lunulosporum	FSAMSC	NIV	F. lunulosporum
2008	Northern Cape		Prieska	Baviaans	WCA2986			Species-specific assay	FIESC	FIESC		F. equiseti
2008	Northern Cape		Prieska	Baviaans	WCA2987			Species-specific assay	FIESC	FIESC		F. equiseti
2008	Northern Cape		Prieska	Baviaans	WCA2988		MK629649	EF1α	Fusarium sp.	FTSC
2008	Northern Cape		Prieska	Duzi	WCA2989			Multiplex	FGSC	FSAMSC	15-ADON
2008	Northern Cape		Prieska	Duzi	WCA2990	W-N94		MLGT	F. graminearum s.s. (FGSC)	FSAMSC	15-ADON
2008	Northern Cape		Prieska	Duzi	WCA2991			Multiplex	FGSC	FSAMSC	15-ADON
2008	Northern Cape		Prieska	Duzi	WCA2992	W-N98		MLGT	F. graminearum s.s. (FGSC)	FSAMSC	15-ADON
2008	Northern Cape		Prieska	Duzi	WCA2993			Multiplex	FGSC	FSAMSC	15-ADON
2008	Northern Cape		Prieska	Duzi	WCA2994			Multiplex	FGSC	FSAMSC	15-ADON
2008	Northern Cape		Prieska	Duzi	WCA2995	W-N102		MLGT	F. graminearum s.s. (FGSC)	FSAMSC	15-ADON	F. graminearum
2008	Northern Cape		Prieska	Duzi	WCA2996			MLGT	F. graminearum s.s. (FGSC)	FSAMSC	15-ADON
2008	Northern Cape		Prieska	Duzi	WCA2997			Multiplex	FGSC	FSAMSC	15-ADON
2008	Northern Cape		Prieska	Duzi	WCA2998	W-N106		MLGT	F. graminearum s.s. (FGSC)	FSAMSC	15-ADON
2008	Northern Cape		Prieska	Duzi	WCA2999			Multiplex	FGSC	FSAMSC	15-ADON
2008	Northern Cape		Prieska	Duzi	WCA3000			Multiplex	FGSC	FSAMSC	15-ADON
2008	Northern Cape		Prieska	Duzi	WCA3001			Multiplex	FGSC	FSAMSC	15-ADON
2008	Northern Cape		Prieska	Kariega	WCA3002			Multiplex	FGSC	FSAMSC	15-ADON
2008	Northern Cape		Prieska	Kariega	WCA3003			Multiplex	FGSC	FSAMSC	15-ADON
2008	Northern Cape		Prieska	Kariega	WCA3004	W-N80		MLGT	F. graminearum s.s. (FGSC)	FSAMSC	15-ADON
2008	Northern Cape		Prieska	Kariega	WCA3005			Species-specific assay	FIESC	FIESC
2008	Northern Cape		Prieska	Kariega	WCA3006			MLGT	F. boothii (FGSC)	FSAMSC	15-ADON
2008	Northern Cape		Prieska	Kariega	WCA3007	W-N85		MLGT	F. graminearum s.s. (FGSC)	FSAMSC	15-ADON
2008	Northern Cape		Prieska	Kariega	WCA3008	W-N87		MLGT	F. graminearum s.s. (FGSC)	FSAMSC	15-ADON
2008	Northern Cape		Prieska	Kariega	WCA3009			Multiplex	FGSC	FSAMSC	15-ADON
2008	Northern Cape		Prieska	Kariega	WCA3010			Multiplex	FGSC	FSAMSC	15-ADON
2008	Northern Cape		Prieska	Kariega	WCA3011			Multiplex	FGSC	FSAMSC	15-ADON
2008	Northern Cape		Prieska	Kariega	WCA3012			Species-specific assay	FIESC	FIESC		F. equiseti
2008	Northern Cape		Prieska	Kariega	WCA3013	W-N91		MLGT	F. graminearum s.s. (FGSC)	FSAMSC	15-ADON
2008	Northern Cape		Prieska	PAN3434	WCA3014	W-N70		MLGT	F. graminearum s.s. (FGSC)	FSAMSC	15-ADON
2008	Northern Cape		Prieska	PAN3434	WCA3015			Species-specific assay	FIESC	FIESC		F. equiseti
2008	Northern Cape		Prieska	PAN3434	WCA3016			Species-specific assay	FIESC	FIESC		F. equiseti
2008	Northern Cape		Prieska	PAN3434	WCA3017			Multiplex	FGSC	FSAMSC	15-ADON
2008	Northern Cape		Prieska	PAN3434	WCA3018			Multiplex	FGSC	FSAMSC	15-ADON
2008	Northern Cape		Prieska	PAN3434	WCA3019	W-N73		MLGT	F. graminearum s.s. (FGSC)	FSAMSC	15-ADON
2008	Northern Cape		Prieska	PAN3434	WCA3020			Species-specific assay	FIESC	FIESC
2008	Northern Cape		Prieska	PAN3434	WCA3021			Species-specific assay	FIESC	FIESC		F. equiseti
2008	Northern Cape		Prieska	PAN3434	WCA3022			Species-specific assay	FIESC	FIESC
2008	Northern Cape		Prieska	PAN3434	WCA3023	W-N77		MLGT	F. graminearum s.s. (FGSC)	FSAMSC	15-ADON
2008	Northern Cape		Prieska	PAN3434	WCA3024			Multiplex	FGSC	FSAMSC	15-ADON
2008	Northern Cape		Remhoogte	Baviaans	WCA3025			Multiplex	FGSC	FSAMSC	15-ADON
2008	Northern Cape		Remhoogte	Baviaans	WCA3026			Multiplex	FGSC	FSAMSC	15-ADON
2008	Northern Cape		Remhoogte	Baviaans	WCA3027	W-N57		MLGT	F. graminearum s.s. (FGSC)	FSAMSC	15-ADON
2008	Northern Cape		Remhoogte	Baviaans	WCA3028			Multiplex	FGSC	FSAMSC	15-ADON
2008	Northern Cape		Remhoogte	Baviaans	WCA3029			Multiplex	FGSC	FSAMSC	15-ADON
2008	Northern Cape		Remhoogte	Baviaans	WCA3030	W-N61		MLGT	F. graminearum s.s. (FGSC)	FSAMSC	15-ADON
2008	Northern Cape		Remhoogte	Baviaans	WCA3031	W-N63		MLGT	F. graminearum s.s. (FGSC)	FSAMSC	15-ADON
2008	Northern Cape		Remhoogte	Baviaans	WCA3032			Multiplex	FGSC	FSAMSC	15-ADON
2008	Northern Cape		Remhoogte	Baviaans	WCA3033			Multiplex	FGSC	FSAMSC	15-ADON
2008	Northern Cape		Remhoogte	Baviaans	WCA3034	W-N66		MLGT	F. graminearum s.s. (FGSC)	FSAMSC	15-ADON
2008	Northern Cape		Remhoogte	Baviaans	WCA3035			Multiplex	FGSC	FSAMSC	15-ADON
2008	Northern Cape		Remhoogte	Baviaans	WCA3036			Multiplex	FGSC	FSAMSC	15-ADON
2008	Northern Cape		Remhoogte	Baviaans	WCA3037	W-N69		MLGT	F. graminearum s.s. (FGSC)	FSAMSC	15-ADON
2008	Northern Cape		Remhoogte	Duzi	WCA3038			Multiplex	FGSC	FSAMSC	15-ADON
2008	Northern Cape		Remhoogte	Duzi	WCA3039	W-N36		MLGT	F. graminearum s.s. (FGSC)	FSAMSC	15-ADON
2008	Northern Cape		Remhoogte	Duzi	WCA3040			Multiplex	FGSC	FSAMSC	15-ADON
2008	Northern Cape		Remhoogte	Duzi	WCA3041	W-N39		MLGT	F. graminearum s.s. (FGSC)	FSAMSC	15-ADON
2008	Northern Cape		Remhoogte	Duzi	WCA3042	W-N43		MLGT	F. graminearum s.s. (FGSC)	FSAMSC	15-ADON
2008	Northern Cape		Remhoogte	Duzi	WCA3043			Multiplex	FGSC	FSAMSC	15-ADON
2008	Northern Cape		Remhoogte	Duzi	WCA3044			Multiplex	FGSC	FSAMSC	15-ADON
2008	Northern Cape		Remhoogte	Duzi	WCA3045			Multiplex	FGSC	FSAMSC	15-ADON
2008	Northern Cape		Remhoogte	Duzi	WCA3046	W-N46		MLGT	F. graminearum s.s. (FGSC)	FSAMSC	15-ADON
2008	Northern Cape		Remhoogte	Duzi	WCA3047			Multiplex	FGSC	FSAMSC	15-ADON
2008	Northern Cape		Remhoogte	Duzi	WCA3048			Multiplex	FGSC	FSAMSC	15-ADON
2008	Northern Cape		Remhoogte	Duzi	WCA3049			Multiplex	FGSC	FSAMSC	15-ADON
2008	Northern Cape		Remhoogte	Duzi	WCA3050	W-N51		MLGT	F. graminearum s.s. (FGSC)	FSAMSC	15-ADON
2008	Northern Cape		Remhoogte	Duzi	WCA3051			Multiplex	FGSC	FSAMSC	15-ADON
2008	Northern Cape		Remhoogte	Duzi	WCA3052			Multiplex	FGSC	FSAMSC	15-ADON
2008	Northern Cape		Remhoogte	Duzi	WCA3053			Multiplex	FGSC	FSAMSC	15-ADON
2008	Northern Cape		Remhoogte	Duzi	WCA3054			Multiplex	FGSC	FSAMSC	15-ADON
2008	Northern Cape		Remhoogte	Duzi	WCA3055			Multiplex	FGSC	FSAMSC	15-ADON
2008	Northern Cape		Remhoogte	Duzi	WCA3056			Species-specific assay	FIESC	FIESC
2008	Northern Cape		Remhoogte	Kariega	WCA3057			Multiplex	FGSC	FSAMSC	15-ADON
2008	Northern Cape		Remhoogte	Kariega	WCA3058			Multiplex	FGSC	FSAMSC	15-ADON
2008	Northern Cape		Remhoogte	Kariega	WCA3059	W-N20		MLGT	F. graminearum s.s. (FGSC)	FSAMSC	15-ADON
2008	Northern Cape		Remhoogte	Kariega	WCA3060			Multiplex	FGSC	FSAMSC	15-ADON
2008	Northern Cape		Remhoogte	Kariega	WCA3061	W-N24		MLGT	F. graminearum s.s. (FGSC)	FSAMSC	15-ADON
2008	Northern Cape		Remhoogte	Kariega	WCA3062			Multiplex	FGSC	FSAMSC	15-ADON
2008	Northern Cape		Remhoogte	Kariega	WCA3063			Multiplex	FGSC	FSAMSC	15-ADON
2008	Northern Cape		Remhoogte	Kariega	WCA3064			Multiplex	FGSC	FSAMSC	15-ADON
2008	Northern Cape		Remhoogte	Kariega	WCA3065	W-N27		MLGT	F. graminearum s.s. (FGSC)	FSAMSC	15-ADON
2008	Northern Cape		Remhoogte	Kariega	WCA3066			Multiplex	FGSC	FSAMSC	15-ADON
2008	Northern Cape		Remhoogte	Kariega	WCA3067			MLGT	F. graminearum s.s. (FGSC)	FSAMSC	15-ADON
2008	Northern Cape		Remhoogte	Kariega	WCA3068			Multiplex	FGSC	FSAMSC	15-ADON
2008	Northern Cape		Remhoogte	Kariega	WCA3069			Multiplex	FGSC	FSAMSC	15-ADON
2008	Northern Cape		Remhoogte	Kariega	WCA3070			Multiplex	FGSC	FSAMSC	15-ADON
2008	Northern Cape		Remhoogte	Kariega	WCA3071			Multiplex	FGSC	FSAMSC	15-ADON
2008	Northern Cape		Remhoogte	Kariega	WCA3072	W-N33		MLGT	F. graminearum s.s. (FGSC)	FSAMSC	15-ADON
2008	Northern Cape		Remhoogte	Kariega	WCA3073			Multiplex	FGSC	FSAMSC	15-ADON
2008	Northern Cape		Remhoogte	PAN3434	WCA3074			Multiplex	FGSC	FSAMSC	15-ADON
2008	Northern Cape		Remhoogte	PAN3434	WCA3075	W-N2		MLGT	F. graminearum s.s. (FGSC)	FSAMSC	15-ADON
2008	Northern Cape		Remhoogte	PAN3434	WCA3076			Multiplex	FGSC	FSAMSC	15-ADON
2008	Northern Cape		Remhoogte	PAN3434	WCA3077	W-N4		MLGT	F. graminearum s.s. (FGSC)	FSAMSC	15-ADON
2008	Northern Cape		Remhoogte	PAN3434	WCA3078	W-N7		MLGT	F. graminearum s.s. (FGSC)	FSAMSC	15-ADON
2008	Northern Cape		Remhoogte	PAN3434	WCA3079			Multiplex	FGSC	FSAMSC	15-ADON
2008	Northern Cape		Remhoogte	PAN3434	WCA3080			Multiplex	FGSC	FSAMSC	15-ADON
2008	Northern Cape		Remhoogte	PAN3434	WCA3081	W-N12		MLGT	F. graminearum s.s. (FGSC)	FSAMSC	15-ADON
2008	Northern Cape		Remhoogte	PAN3434	WCA3082			Multiplex	FGSC	FSAMSC	15-ADON
2008	Northern Cape		Remhoogte	PAN3434	WCA3083			MLGT	F. graminearum s.s. (FGSC)	FSAMSC	15-ADON
2008	Northern Cape		Vaalharts	Baviaans	WCA3084			Multiplex	FGSC	FSAMSC	15-ADON
2008	Northern Cape		Vaalharts	Baviaans	WCA3085			Multiplex	FGSC	FSAMSC	15-ADON
2008	Northern Cape		Vaalharts	Baviaans	WCA3086			Multiplex	FGSC	FSAMSC	15-ADON	F. graminearum
2008	Northern Cape		Vaalharts	Baviaans	WCA3087			Species-specific assay	FIESC	FIESC
2008	Northern Cape		Vaalharts	Baviaans	WCA3088			Multiplex	FGSC	FSAMSC	15-ADON
2008	Northern Cape		Vaalharts	Baviaans	WCA3089			Species-specific assay	FIESC	FIESC
2008	Northern Cape		Vaalharts	Baviaans	WCA3090			Multiplex	FGSC	FSAMSC	15-ADON	F. graminearum
2008	Northern Cape		Vaalharts	Baviaans	WCA3091			Species-specific assay	FIESC	FIESC
2008	Northern Cape		Vaalharts	Baviaans	WCA3092			Multiplex	FGSC	FSAMSC	15-ADON
2008	Northern Cape		Vaalharts	Baviaans	WCA3093			Multiplex	FGSC	FSAMSC	15-ADON
2008	Northern Cape		Vaalharts	Duzi	WCA3094			Species-specific assay	FIESC	FIESC
2008	Northern Cape		Vaalharts	Duzi	WCA3095			Multiplex	FGSC	FSAMSC	15-ADON
2008	Northern Cape		Vaalharts	Duzi	WCA3096			Species-specific assay	FIESC	FIESC
2008	Northern Cape		Vaalharts	Duzi	WCA3097			Multiplex	FGSC	FSAMSC	15-ADON
2008	Northern Cape		Vaalharts	Duzi	WCA3098			Multiplex	FGSC	FSAMSC	15-ADON
2008	Northern Cape		Vaalharts	Duzi	WCA3099			Species-specific assay	FIESC	FIESC
2008	Northern Cape		Vaalharts	Duzi	WCA3100			Multiplex	FGSC	FSAMSC	15-ADON
2008	Northern Cape		Vaalharts	Duzi	WCA3101			Multiplex	FGSC	FSAMSC	15-ADON
2008	Northern Cape		Vaalharts	Duzi	WCA3102			Multiplex	FGSC	FSAMSC	15-ADON
2008	Northern Cape		Vaalharts	Duzi	WCA3103			Multiplex	FGSC	FSAMSC	15-ADON
2008	Northern Cape		Vaalharts	Duzi	WCA3104			Multiplex	FGSC	FSAMSC	15-ADON
2008	Northern Cape		Vaalharts	Duzi	WCA3105			Multiplex	FGSC	FSAMSC	15-ADON
2008	Northern Cape		Vaalharts	Duzi	WCA3106			Multiplex	FGSC	FSAMSC	15-ADON
2008	Northern Cape		Vaalharts	Duzi	WCA3107			Species-specific assay	FIESC	FIESC
2008	Northern Cape		Vaalharts	Kariega	WCA3108			MLGT	F. graminearum s.s. (FGSC)	FSAMSC	15-ADON
2008	Northern Cape		Vaalharts	Kariega	WCA3109			Multiplex	FGSC	FSAMSC	15-ADON
2008	Northern Cape		Vaalharts	Kariega	WCA3110			Species-specific assay	FIESC	FIESC		F. equiseti
2008	Northern Cape		Vaalharts	Kariega	WCA3111			Species-specific assay	FIESC	FIESC
2008	Northern Cape		Vaalharts	Kariega	WCA3112			Species-specific assay	FIESC	FIESC		F. equiseti
2008	Northern Cape		Vaalharts	Kariega	WCA3113			Species-specific assay	FIESC	FIESC		F. equiseti
2008	Northern Cape		Vaalharts	Kariega	WCA3114			Multiplex	FGSC	FSAMSC	15-ADON
2008	Northern Cape		Vaalharts	Kariega	WCA3115		MG588082	EF1α	F. boothii (FGSC)	FSAMSC	15-ADON
2008	Northern Cape		Vaalharts	Kariega	WCA3116		MG588072	EF1α	F. chlamydosporum clade 5	FCSC
2008	Northern Cape		Vaalharts	Kariega	WCA3117			Multiplex	F. avenaceum	FTSC		F. avenaceum
2008	Northern Cape		Vaalharts	Kariega	WCA3118			Multiplex	FGSC	FSAMSC	15-ADON
2008	Northern Cape		Vaalharts	Kariega	WCA3119			Species-specific assay	FIESC	FIESC
2008	Northern Cape		Vaalharts	Kariega	WCA3120			Multiplex	FGSC	FSAMSC	3-ADON
2008	Northern Cape		Vaalharts	PAN3434	WCA3121			Multiplex	FGSC	FSAMSC	15-ADON
2008	Northern Cape		Vaalharts	PAN3434	WCA3122			Multiplex	FGSC	FSAMSC	15-ADON
2008	Northern Cape		Vaalharts	PAN3434	WCA3123			Species-specific assay	FIESC	FIESC
2008	Northern Cape		Vaalharts	PAN3434	WCA3124			Multiplex	FGSC	FSAMSC	15-ADON
2008	Northern Cape		Vaalharts	PAN3434	WCA3125			Multiplex	FGSC	FSAMSC	15-ADON
2008	Northern Cape		Vaalharts	PAN3434	WCA3126			Multiplex	FGSC	FSAMSC	15-ADON
2008	Northern Cape		Vaalharts	PAN3434	WCA3127			Species-specific assay	FIESC	FIESC
2008	Northern Cape		Vaalharts	PAN3434	WCA3128			Multiplex	FGSC	FSAMSC	15-ADON
2008	Northern Cape		Vaalharts	PAN3434	WCA3129			Species-specific assay	FIESC	FIESC
2008	Northern Cape		Vaalharts	PAN3434	WCA3130			Species-specific assay	FIESC	FIESC		F. equiseti
2008	Northern Cape		Vaalharts	PAN3434	WCA3131			Species-specific assay	FIESC	FIESC
2008	Northern Cape		Vaalharts	PAN3434	WCA3132			Species-specific assay	FIESC	FIESC
2008	Northern Cape		Vaalharts	PAN3434	WCA3133			Species-specific assay	FIESC	FIESC
2008	Northern Cape		Vaalharts	PAN3434	WCA3134		MG588071	EF1α	F. chlamydosporum clade 5	FCSC
2008	Northern Cape		Vaalharts	PAN3434	WCA3135			Species-specific assay	FIESC	FIESC
2009	Free State		Bethlehem	Baviaans	WCA3136			Species-specific assay	F. pseudograminearum	FSAMSC	3-ADON
2009	Free State		Bethlehem	Baviaans	WCA3137			Species-specific assay	F. pseudograminearum	FSAMSC	3-ADON
2009	Free State		Bethlehem	Duzi	WCA3138			Species-specific assay	F. pseudograminearum	FSAMSC	3-ADON
2009	Free State		Bethlehem	Duzi	WCA3139			Species-specific assay	F. pseudograminearum	FSAMSC	3-ADON
2009	Free State		Bethlehem	Duzi	WCA3140			MLGT	F. pseudograminearum	FSAMSC	3-ADON
2009	Free State		Bethlehem	Duzi	WCA3141			Species-specific assay	F. cerealis	FSAMSC	NIV
2009	Free State		Bethlehem	Kariega	WCA3142			Multiplex	FGSC	FSAMSC	15-ADON
2009	Free State		Bethlehem	Kariega	WCA3143			Species-specific assay	F. pseudograminearum	FSAMSC	3-ADON
2009	Free State		Bethlehem	Kariega	WCA3144			Species-specific assay	F. pseudograminearum	FSAMSC	3-ADON	F. pseudograminearum
2009	Free State		Labybrand	Duzi	WCA3145	W-2-881		MLGT	F. boothii (FGSC)	FSAMSC	15-ADON
2009	Free State		Labybrand	Duzi	WCA3146			Species-specific assay	FIESC	FIESC
2009	Free State		Labybrand	PAN3434	WCA3147	W-2-883		MLGT	F. graminearum s.s. (FGSC)	FSAMSC	15-ADON
2009	Free State		Labybrand	PAN3434	WCA3148	W-2-884		MLGT	F. graminearum s.s. (FGSC)	FSAMSC	15-ADON
2009	Free State		Labybrand	PAN3434	WCA3149	W-2-885		MLGT	F. graminearum s.s. (FGSC)	FSAMSC	15-ADON
2009	Limpopo	Bushveld	Groblersdal	Baviaans	WCA3150			Multiplex	FGSC	FSAMSC	15-ADON
2009	Limpopo	Bushveld	Groblersdal	Baviaans	WCA3151			Multiplex	FGSC	FSAMSC	15-ADON
2009	Limpopo	Bushveld	Groblersdal	Baviaans	WCA3152	W-2-592		MLGT	F. graminearum s.s. (FGSC)	FSAMSC	15-ADON
2009	Limpopo	Bushveld	Groblersdal	Baviaans	WCA3153			Multiplex	FGSC	FSAMSC	15-ADON
2009	Limpopo	Bushveld	Groblersdal	Baviaans	WCA3154			Multiplex	FGSC	FSAMSC	15-ADON
2009	Limpopo	Bushveld	Groblersdal	Baviaans	WCA3155			Multiplex	FGSC	FSAMSC	15-ADON
2009	Limpopo	Bushveld	Groblersdal	Baviaans	WCA3156			Multiplex	FGSC	FSAMSC	15-ADON
2009	Limpopo	Bushveld	Groblersdal	Baviaans	WCA3157			Multiplex	FGSC	FSAMSC	15-ADON
2009	Limpopo	Bushveld	Groblersdal	Baviaans	WCA3158			Multiplex	FGSC	FSAMSC	15-ADON
2009	Limpopo	Bushveld	Groblersdal	Baviaans	WCA3159	W-2-601		MLGT	F. graminearum s.s. (FGSC)	FSAMSC	15-ADON
2009	Limpopo	Bushveld	Groblersdal	Baviaans	WCA3160			Multiplex	FGSC	FSAMSC	15-ADON
2009	Limpopo	Bushveld	Groblersdal	Baviaans	WCA3161			Species-specific assay	FIESC	FIESC
2009	Limpopo	Bushveld	Groblersdal	Baviaans	WCA3162			Multiplex	FGSC	FSAMSC	15-ADON
2009	Limpopo	Bushveld	Groblersdal	Baviaans	WCA3163	W-2-605		MLGT	F. graminearum s.s. (FGSC)	FSAMSC	15-ADON
2009	Limpopo	Bushveld	Groblersdal	Baviaans	WCA3164			Multiplex	FGSC	FSAMSC	15-ADON
2009	Limpopo	Bushveld	Groblersdal	Baviaans	WCA3165			Multiplex	FGSC	FSAMSC	15-ADON
2009	Limpopo	Bushveld	Groblersdal	Baviaans	WCA3166	W-2-609		MLGT	F. graminearum s.s. (FGSC)	FSAMSC	15-ADON
2009	Limpopo	Bushveld	Groblersdal	Duzi	WCA3167			Multiplex	FGSC	FSAMSC	15-ADON	F. graminearum
2009	Limpopo	Bushveld	Groblersdal	Duzi	WCA3168	W-2-612		MLGT	F. graminearum s.s. (FGSC)	FSAMSC	15-ADON
2009	Limpopo	Bushveld	Groblersdal	Duzi	WCA3169			Multiplex	FGSC	FSAMSC	15-ADON
2009	Limpopo	Bushveld	Groblersdal	Duzi	WCA3170			Multiplex	FGSC	FSAMSC	15-ADON
2009	Limpopo	Bushveld	Groblersdal	Duzi	WCA3171			Multiplex	FGSC	FSAMSC	15-ADON
2009	Limpopo	Bushveld	Groblersdal	Duzi	WCA3172			Multiplex	FGSC	FSAMSC	15-ADON
2009	Limpopo	Bushveld	Groblersdal	Duzi	WCA3173			Multiplex	FGSC	FSAMSC	15-ADON
2009	Limpopo	Bushveld	Groblersdal	Duzi	WCA3174			MLGT	F. graminearum s.s. (FGSC)	FSAMSC	15-ADON
2009	Limpopo	Bushveld	Groblersdal	Duzi	WCA3175			Multiplex	FGSC	FSAMSC	15-ADON
2009	Limpopo	Bushveld	Groblersdal	Duzi	WCA3176			Multiplex	FGSC	FSAMSC	15-ADON
2009	Limpopo	Bushveld	Groblersdal	Duzi	WCA3177	W-2-623		MLGT	F. meridionale (FGSC)	FSAMSC	NIV
2009	Limpopo	Bushveld	Groblersdal	Duzi	WCA3178			Multiplex	FGSC	FSAMSC	15-ADON
2009	Limpopo	Bushveld	Groblersdal	Duzi	WCA3179			Multiplex	FGSC	FSAMSC	15-ADON
2009	Limpopo	Bushveld	Groblersdal	Duzi	WCA3180	W-2-627		MLGT	F. boothii (FGSC)	FSAMSC	15-ADON
2009	Limpopo	Bushveld	Groblersdal	Duzi	WCA3181			Multiplex	FGSC	FSAMSC	15-ADON
2009	Limpopo	Bushveld	Groblersdal	Kariega	WCA3182			Multiplex	FGSC	FSAMSC	15-ADON
2009	Limpopo	Bushveld	Groblersdal	Kariega	WCA3183	W-2-574		MLGT	F. graminearum s.s. (FGSC)	FSAMSC	15-ADON
2009	Limpopo	Bushveld	Groblersdal	Kariega	WCA3184			Multiplex	FGSC	FSAMSC	15-ADON
2009	Limpopo	Bushveld	Groblersdal	Kariega	WCA3185			Multiplex	FGSC	FSAMSC	15-ADON
2009	Limpopo	Bushveld	Groblersdal	Kariega	WCA3186	W-2-577		MLGT	F. graminearum s.s. (FGSC)	FSAMSC	15-ADON
2009	Limpopo	Bushveld	Groblersdal	Kariega	WCA3187			Multiplex	FGSC	FSAMSC	15-ADON
2009	Limpopo	Bushveld	Groblersdal	Kariega	WCA3188			Multiplex	FGSC	FSAMSC	15-ADON
2009	Limpopo	Bushveld	Groblersdal	Kariega	WCA3189	W-2-581		MLGT	F. graminearum s.s. (FGSC)	FSAMSC	15-ADON
2009	Limpopo	Bushveld	Groblersdal	Kariega	WCA3190			Multiplex	FGSC	FSAMSC	15-ADON
2009	Limpopo	Bushveld	Groblersdal	Kariega	WCA3191			Multiplex	FGSC	FSAMSC	15-ADON
2009	Limpopo	Bushveld	Groblersdal	Kariega	WCA3192			Multiplex	FGSC	FSAMSC	15-ADON
2009	Limpopo	Bushveld	Groblersdal	Kariega	WCA3193	W-2-585		MLGT	F. graminearum s.s. (FGSC)	FSAMSC	15-ADON
2009	Limpopo	Bushveld	Groblersdal	Kariega	WCA3194			Multiplex	FGSC	FSAMSC	15-ADON
2009	Limpopo	Bushveld	Groblersdal	Kariega	WCA3195			Multiplex	FGSC	FSAMSC	15-ADON
2009	Limpopo	Bushveld	Groblersdal	Kariega	WCA3196			Multiplex	FGSC	FSAMSC	15-ADON
2009	Limpopo	Bushveld	Groblersdal	Kariega	WCA3197	W-2-589		MLGT	F. graminearum s.s. (FGSC)	FSAMSC	15-ADON
2009	Limpopo	Bushveld	Groblersdal	PAN3434	WCA3198	W-2-629		MLGT	F. boothii (FGSC)	FSAMSC	15-ADON
2009	Limpopo	Bushveld	Groblersdal	PAN3434	WCA3199			Multiplex	FGSC	FSAMSC	15-ADON
2009	Limpopo	Bushveld	Groblersdal	PAN3434	WCA3200			Multiplex	FGSC	FSAMSC	15-ADON
2009	Limpopo	Bushveld	Groblersdal	PAN3434	WCA3201			Multiplex	FGSC	FSAMSC	15-ADON
2009	Limpopo	Bushveld	Groblersdal	PAN3434	WCA3202	W-2-633		MLGT	F. graminearum s.s. (FGSC)	FSAMSC	15-ADON
2009	Limpopo	Bushveld	Groblersdal	PAN3434	WCA3203			Multiplex	FGSC	FSAMSC	15-ADON
2009	Limpopo	Bushveld	Groblersdal	PAN3434	WCA3204			Multiplex	FGSC	FSAMSC	15-ADON
2009	Limpopo	Bushveld	Groblersdal	PAN3434	WCA3205			Multiplex	FGSC	FSAMSC	15-ADON
2009	Limpopo	Bushveld	Groblersdal	PAN3434	WCA3206	W-2-636		MLGT	F. graminearum s.s. (FGSC)	FSAMSC	15-ADON
2009	Limpopo	Bushveld	Groblersdal	PAN3434	WCA3207			Multiplex	FGSC	FSAMSC	15-ADON
2009	Limpopo	Bushveld	Groblersdal	PAN3434	WCA3208			Multiplex	FGSC	FSAMSC	15-ADON
2009	Limpopo	Bushveld	Groblersdal	PAN3434	WCA3209	W-2-684		MLGT	F. graminearum s.s. (FGSC)	FSAMSC	15-ADON
2009	Limpopo	Bushveld	Groblersdal	PAN3434	WCA3210			Multiplex	FGSC	FSAMSC	15-ADON
2009	Limpopo	Bushveld	Groblersdal	PAN3434	WCA3211			Multiplex	FGSC	FSAMSC	15-ADON
2009	Limpopo	Bushveld	Groblersdal	PAN3434	WCA3212	W-2-640		MLGT	F. graminearum s.s. (FGSC)	FSAMSC	15-ADON
2009	Limpopo	Bushveld	Groblersdal	PAN3434	WCA3213			Multiplex	FGSC	FSAMSC	15-ADON
2009	Limpopo	Bushveld	Koedoeskop	Baviaans	WCA3214			Multiplex	FGSC	FSAMSC	15-ADON
2009	Limpopo	Bushveld	Koedoeskop	Baviaans	WCA3215			Multiplex	FGSC	FSAMSC	15-ADON
2009	Limpopo	Bushveld	Koedoeskop	Baviaans	WCA3216	W-2-763		MLGT	F. graminearum s.s. (FGSC)	FSAMSC	15-ADON
2009	Limpopo	Bushveld	Koedoeskop	Baviaans	WCA3217			Multiplex	FGSC	FSAMSC	15-ADON
2009	Limpopo	Bushveld	Koedoeskop	Baviaans	WCA3218			Multiplex	FGSC	FSAMSC	15-ADON
2009	Limpopo	Bushveld	Koedoeskop	Baviaans	WCA3219	W-2-734		MLGT	F. graminearum s.s. (FGSC)	FSAMSC	15-ADON
2009	Limpopo	Bushveld	Koedoeskop	Baviaans	WCA3220			Multiplex	FGSC	FSAMSC	15-ADON
2009	Limpopo	Bushveld	Koedoeskop	Baviaans	WCA3221	W-2-737		MLGT	F. graminearum s.s. (FGSC)	FSAMSC	15-ADON
2009	Limpopo	Bushveld	Koedoeskop	Baviaans	WCA3222			Multiplex	FGSC	FSAMSC	15-ADON
2009	Limpopo	Bushveld	Koedoeskop	Baviaans	WCA3223			Multiplex	FGSC	FSAMSC	15-ADON
2009	Limpopo	Bushveld	Koedoeskop	Baviaans	WCA3224	W-2-740		MLGT	F. graminearum s.s. (FGSC)	FSAMSC	15-ADON
2009	Limpopo	Bushveld	Koedoeskop	Baviaans	WCA3225			Multiplex	FGSC	FSAMSC	15-ADON
2009	Limpopo	Bushveld	Koedoeskop	Baviaans	WCA3226			Multiplex	FGSC	FSAMSC	15-ADON
2009	Limpopo	Bushveld	Koedoeskop	Baviaans	WCA3227			Multiplex	FGSC	FSAMSC	15-ADON
2009	Limpopo	Bushveld	Koedoeskop	Duzi	WCA3228	W-2-792		MLGT	F. graminearum s.s. (FGSC)	FSAMSC	15-ADON
2009	Limpopo	Bushveld	Koedoeskop	Duzi	WCA3229			Species-specific assay	FIESC	FIESC		F. equiseti
2009	Limpopo	Bushveld	Koedoeskop	Duzi	WCA3230			Multiplex	FGSC	FSAMSC	15-ADON
2009	Limpopo	Bushveld	Koedoeskop	Duzi	WCA3231	W-2-743		MLGT	F. graminearum s.s. (FGSC)	FSAMSC	15-ADON
2009	Limpopo	Bushveld	Koedoeskop	Duzi	WCA3232			Multiplex	FGSC	FSAMSC	15-ADON
2009	Limpopo	Bushveld	Koedoeskop	Duzi	WCA3233			Species-specific assay	FIESC	FIESC		F. equiseti
2009	Limpopo	Bushveld	Koedoeskop	Duzi	WCA3234		MK629645	EF1α	FIESC	FIESC		F. semitectum-like
2009	Limpopo	Bushveld	Koedoeskop	Duzi	WCA3235	W-2-793		MLGT	F. graminearum s.s. (FGSC)	FSAMSC	15-ADON
2009	Limpopo	Bushveld	Koedoeskop	Duzi	WCA3236			Multiplex	FGSC	FSAMSC	15-ADON
2009	Limpopo	Bushveld	Koedoeskop	Duzi	WCA3237	W-2-794		MLGT	F. graminearum s.s. (FGSC)	FSAMSC	15-ADON
2009	Limpopo	Bushveld	Koedoeskop	Kariega	WCA3238			Multiplex	FGSC	FSAMSC	15-ADON
2009	Limpopo	Bushveld	Koedoeskop	Kariega	WCA3239	W-2-755		MLGT	F. graminearum s.s. (FGSC)	FSAMSC	15-ADON
2009	Limpopo	Bushveld	Koedoeskop	Kariega	WCA3240			Multiplex	FGSC	FSAMSC	15-ADON
2009	Limpopo	Bushveld	Koedoeskop	Kariega	WCA3241			Multiplex	FGSC	FSAMSC	15-ADON
2009	Limpopo	Bushveld	Koedoeskop	Kariega	WCA3242	W-2-790		MLGT	F. graminearum s.s. (FGSC)	FSAMSC	15-ADON
2009	Limpopo	Bushveld	Koedoeskop	Kariega	WCA3243			Multiplex	FGSC	FSAMSC	15-ADON
2009	Limpopo	Bushveld	Koedoeskop	Kariega	WCA3244			Multiplex	FGSC	FSAMSC	15-ADON
2009	Limpopo	Bushveld	Koedoeskop	Kariega	WCA3245	W-2-759		MLGT	F. graminearum s.s. (FGSC)	FSAMSC	15-ADON
2009	Limpopo	Bushveld	Koedoeskop	Kariega	WCA3246			Multiplex	FGSC	FSAMSC	15-ADON
2009	Limpopo	Bushveld	Koedoeskop	Kariega	WCA3247			Multiplex	FGSC	FSAMSC	15-ADON
2009	Limpopo	Bushveld	Koedoeskop	Kariega	WCA3248	W-2-761		MLGT	F. graminearum s.s. (FGSC)	FSAMSC	15-ADON
2009	Limpopo	Bushveld	Koedoeskop	Kariega	WCA3249			Multiplex	FGSC	FSAMSC	15-ADON
2009	Limpopo	Bushveld	Koedoeskop	PAN3434	WCA3250			Multiplex	FGSC	FSAMSC	15-ADON
2009	Limpopo	Bushveld	Koedoeskop	PAN3434	WCA3251	W-2-750		MLGT	F. graminearum s.s. (FGSC)	FSAMSC	15-ADON
2009	Limpopo	Bushveld	Koedoeskop	PAN3434	WCA3252			Multiplex	FGSC	FSAMSC	15-ADON
2009	Limpopo	Bushveld	Koedoeskop	PAN3434	WCA3253			Multiplex	FGSC	FSAMSC	15-ADON
2009	Limpopo	Bushveld	Koedoeskop	PAN3434	WCA3254			Multiplex	FGSC	FSAMSC	15-ADON
2009	Limpopo	Bushveld	Koedoeskop	PAN3434	WCA3255	W-2-767		MLGT	F. graminearum s.s. (FGSC)	FSAMSC	15-ADON
2009	Limpopo	Bushveld	Koedoeskop	PAN3434	WCA3256			Multiplex	FGSC	FSAMSC	15-ADON
2009	Limpopo	Bushveld	Koedoeskop	PAN3434	WCA3257			Multiplex	FGSC	FSAMSC	15-ADON
2009	Limpopo	Bushveld	Koedoeskop	PAN3434	WCA3258			Multiplex	FGSC	FSAMSC	15-ADON
2009	Limpopo	Bushveld	Koedoeskop	PAN3434	WCA3259	W-2-770		MLGT	F. graminearum s.s. (FGSC)	FSAMSC	15-ADON
2009	Limpopo	Bushveld	Koedoeskop	PAN3434	WCA3260			Multiplex	FGSC	FSAMSC	15-ADON
2009	Limpopo	Bushveld	Koedoeskop	PAN3434	WCA3261			Species-specific assay	FIESC	FIESC
2009	Limpopo	Bushveld	Koedoeskop	PAN3434	WCA3262			Multiplex	FGSC	FSAMSC	15-ADON
2009	Limpopo	Bushveld	Koedoeskop	PAN3434	WCA3263	W-2-692		MLGT	F. graminearum s.s. (FGSC)	FSAMSC	15-ADON
2009	Limpopo	Bushveld	Koedoeskop	PAN3434	WCA3264			Multiplex	FGSC	FSAMSC	15-ADON
2009	Limpopo	Bushveld	Koedoeskop	PAN3434	WCA3265			Multiplex	FGSC	FSAMSC	15-ADON
2009	Limpopo	Bushveld	Koedoeskop	PAN3434	WCA3266			Multiplex	FGSC	FSAMSC	15-ADON
2009	Limpopo	Bushveld	Marble Hall	Baviaans	WCA3267			Multiplex	FGSC	FSAMSC	15-ADON
2009	Limpopo	Bushveld	Marble Hall	Baviaans	WCA3268			Multiplex	FGSC	FSAMSC	15-ADON
2009	Limpopo	Bushveld	Marble Hall	Baviaans	WCA3269		MG588086	EF1α	Fusarium sp.	FOSC		F. oxysporum
2009	Limpopo	Bushveld	Marble Hall	Baviaans	WCA3270	W-2-777		MLGT	F. graminearum s.s. (FGSC)	FSAMSC	15-ADON
2009	Limpopo	Bushveld	Marble Hall	Baviaans	WCA3271			Multiplex	FGSC	FSAMSC	15-ADON
2009	Limpopo	Bushveld	Marble Hall	Baviaans	WCA3272	W-2-694		MLGT	F. graminearum s.s. (FGSC)	FSAMSC	15-ADON
2009	Limpopo	Bushveld	Marble Hall	Baviaans	WCA3273			Multiplex	FGSC	FSAMSC	15-ADON
2009	Limpopo	Bushveld	Marble Hall	Baviaans	WCA3274			Multiplex	FGSC	FSAMSC	15-ADON
2009	Limpopo	Bushveld	Marble Hall	Baviaans	WCA3275			Multiplex	FGSC	FSAMSC	15-ADON
2009	Limpopo	Bushveld	Marble Hall	Baviaans	WCA3276	W-2-697		MLGT	F. graminearum s.s. (FGSC)	FSAMSC	15-ADON
2009	Limpopo	Bushveld	Marble Hall	Baviaans	WCA3277			Multiplex	FGSC	FSAMSC	15-ADON
2009	Limpopo	Bushveld	Marble Hall	Baviaans	WCA3278	W-2-699		MLGT	F. graminearum s.s. (FGSC)	FSAMSC	15-ADON
2009	Limpopo	Bushveld	Marble Hall	Duzi	WCA3279			Multiplex	FGSC	FSAMSC	15-ADON
2009	Limpopo	Bushveld	Marble Hall	Duzi	WCA3280	W-2-702		MLGT	F. graminearum s.s. (FGSC)	FSAMSC	15-ADON
2009	Limpopo	Bushveld	Marble Hall	Duzi	WCA3281			Multiplex	FGSC	FSAMSC	15-ADON
2009	Limpopo	Bushveld	Marble Hall	Duzi	WCA3282	W-2-705		MLGT	F. graminearum s.s. (FGSC)	FSAMSC	15-ADON
2009	Limpopo	Bushveld	Marble Hall	Duzi	WCA3283			Multiplex	FGSC	FSAMSC	15-ADON
2009	Limpopo	Bushveld	Marble Hall	Duzi	WCA3284			Multiplex	FGSC	FSAMSC	15-ADON
2009	Limpopo	Bushveld	Marble Hall	Duzi	WCA3285	W-2-708		MLGT	F. graminearum s.s. (FGSC)	FSAMSC	15-ADON
2009	Limpopo	Bushveld	Marble Hall	Duzi	WCA3286			Multiplex	FGSC	FSAMSC	15-ADON
2009	Limpopo	Bushveld	Marble Hall	Duzi	WCA3287			Multiplex	FGSC	FSAMSC	15-ADON
2009	Limpopo	Bushveld	Marble Hall	Duzi	WCA3288			Multiplex	FGSC	FSAMSC	15-ADON
2009	Limpopo	Bushveld	Marble Hall	Duzi	WCA3289	W-2-711		MLGT	F. graminearum s.s. (FGSC)	FSAMSC	15-ADON
2009	Limpopo	Bushveld	Marble Hall	Duzi	WCA3290			Multiplex	FGSC	FSAMSC	15-ADON
2009	Limpopo	Bushveld	Marble Hall	Duzi	WCA3291			Multiplex	FGSC	FSAMSC	15-ADON
2009	Limpopo	Bushveld	Marble Hall	Kariega	WCA3292			Multiplex	FGSC	FSAMSC	15-ADON
2009	Limpopo	Bushveld	Marble Hall	Kariega	WCA3293			Multiplex	FGSC	FSAMSC	15-ADON
2009	Limpopo	Bushveld	Marble Hall	Kariega	WCA3294	W-2-647		MLGT	F. graminearum s.s. (FGSC)	FSAMSC	15-ADON
2009	Limpopo	Bushveld	Marble Hall	Kariega	WCA3295			Multiplex	FGSC	FSAMSC	15-ADON
2009	Limpopo	Bushveld	Marble Hall	Kariega	WCA3296			Multiplex	FGSC	FSAMSC	15-ADON
2009	Limpopo	Bushveld	Marble Hall	Kariega	WCA3297	W-2-775		MLGT	F. graminearum s.s. (FGSC)	FSAMSC	15-ADON
2009	Limpopo	Bushveld	Marble Hall	Kariega	WCA3298			Multiplex	FGSC	FSAMSC	15-ADON
2009	Limpopo	Bushveld	Marble Hall	Kariega	WCA3299	W-2-653		MLGT	F. graminearum s.s. (FGSC)	FSAMSC	15-ADON
2009	Limpopo	Bushveld	Marble Hall	Kariega	WCA3300			Multiplex	FGSC	FSAMSC	15-ADON
2009	Limpopo	Bushveld	Marble Hall	Kariega	WCA3301			Multiplex	FGSC	FSAMSC	15-ADON
2009	Limpopo	Bushveld	Marble Hall	Kariega	WCA3302	W-2-685		MLGT	F. graminearum s.s. (FGSC)	FSAMSC	15-ADON
2009	Limpopo	Bushveld	Marble Hall	PAN3434	WCA3303			Multiplex	FGSC	FSAMSC	15-ADON
2009	Limpopo	Bushveld	Marble Hall	PAN3434	WCA3304	W-2-714		MLGT	F. graminearum s.s. (FGSC)	FSAMSC	15-ADON
2009	Limpopo	Bushveld	Marble Hall	PAN3434	WCA3305			Multiplex	FGSC	FSAMSC	15-ADON
2009	Limpopo	Bushveld	Marble Hall	PAN3434	WCA3306			Multiplex	FGSC	FSAMSC	15-ADON
2009	Limpopo	Bushveld	Marble Hall	PAN3434	WCA3307			Multiplex	FGSC	FSAMSC	15-ADON
2009	Limpopo	Bushveld	Marble Hall	PAN3434	WCA3308			Multiplex	FGSC	FSAMSC	15-ADON
2009	Limpopo	Bushveld	Marble Hall	PAN3434	WCA3309			Multiplex	FGSC	FSAMSC	15-ADON
2009	Limpopo	Bushveld	Marble Hall	PAN3434	WCA3310	W-2-661		MLGT	F. graminearum s.s. (FGSC)	FSAMSC	15-ADON
2009	Limpopo	Bushveld	Marble Hall	PAN3434	WCA3311			Multiplex	FGSC	FSAMSC	15-ADON
2009	Limpopo	Bushveld	Marble Hall	PAN3434	WCA3312	W-2-715		MLGT	F. graminearum s.s. (FGSC)	FSAMSC	15-ADON
2009	Limpopo	Bushveld	Marble Hall	PAN3434	WCA3313			Multiplex	FGSC	FSAMSC	15-ADON
2009	Limpopo	Bushveld	Marble Hall	PAN3434	WCA3314	W-2-664		MLGT	F. graminearum s.s. (FGSC)	FSAMSC	15-ADON
2009	Limpopo	Bushveld	Marble Hall	PAN3434	WCA3315			Multiplex	FGSC	FSAMSC	15-ADON
2009	North West Province	Bushveld	Brits	Baviaans	WCA3316			Multiplex	FGSC	FSAMSC	15-ADON
2009	North West Province	Bushveld	Brits	Baviaans	WCA3317	W-2-786		MLGT	F. graminearum s.s. (FGSC)	FSAMSC	15-ADON
2009	North West Province	Bushveld	Brits	Baviaans	WCA3318	W-2-677		MLGT	F. graminearum s.s. (FGSC)	FSAMSC	15-ADON
2009	North West Province	Bushveld	Brits	Baviaans	WCA3319			Multiplex	FGSC	FSAMSC	15-ADON
2009	North West Province	Bushveld	Brits	Baviaans	WCA3320	W-2-716		MLGT	F. graminearum s.s. (FGSC)	FSAMSC	15-ADON
2009	North West Province	Bushveld	Brits	Baviaans	WCA3321		MG588060	EF1α	F. brachygibbosum	FSAMSC		Unknown
2009	North West Province	Bushveld	Brits	Duzi	WCA3322			Species-specific assay	FIESC	FIESC
2009	North West Province	Bushveld	Brits	Duzi	WCA3323			Multiplex	FGSC	FSAMSC	15-ADON
2009	North West Province	Bushveld	Brits	Duzi	WCA3324	W-2-681		MLGT	F. graminearum s.s. (FGSC)	FSAMSC	15-ADON
2009	North West Province	Bushveld	Brits	Duzi	WCA3325			Multiplex	FGSC	FSAMSC	15-ADON
2009	North West Province	Bushveld	Brits	Duzi	WCA3326		MK617768	EF1α	FIESC	FIESC		F. equiseti
2009	North West Province	Bushveld	Brits	Duzi	WCA3327	W-2-683		MLGT	F. graminearum s.s. (FGSC)	FSAMSC	15-ADON
2009	North West Province	Bushveld	Brits	Duzi	WCA3328			Multiplex	FGSC	FSAMSC	15-ADON
2009	North West Province	Bushveld	Brits	Duzi	WCA3329	W-2-719		MLGT	F. graminearum s.s. (FGSC)	FSAMSC	15-ADON
2009	North West Province	Bushveld	Brits	Duzi	WCA3330			Species-specific assay	FIESC	FIESC
2009	North West Province	Bushveld	Brits	Duzi	WCA3331			Species-specific assay	FIESC	FIESC		F. equiseti
2009	North West Province	Bushveld	Brits	Duzi	WCA3332			Species-specific assay	FIESC	FIESC		F. scirpi
2009	North West Province	Bushveld	Brits	Kariega	WCA3333			Species-specific assay	FIESC	FIESC		F. equiseti
2009	North West Province	Bushveld	Brits	Kariega	WCA3334			Species-specific assay	FIESC	FIESC
2009	North West Province	Bushveld	Brits	Kariega	WCA3335	W-2-782		MLGT	F. graminearum s.s. (FGSC)	FSAMSC	15-ADON
2009	North West Province	Bushveld	Brits	Kariega	WCA3336	W-2-783		MLGT	F. graminearum s.s. (FGSC)	FSAMSC	15-ADON
2009	North West Province	Bushveld	Brits	Kariega	WCA3337			Species-specific assay	FIESC	FIESC
2009	North West Province	Bushveld	Brits	Kariega	WCA3338			Species-specific assay	FIESC	FIESC
2009	North West Province	Bushveld	Brits	Kariega	WCA3339			Species-specific assay	FIESC	FIESC
2009	North West Province	Bushveld	Brits	Kariega	WCA3340		MG588059	EF1α	F. subglutinans	FFSC
2009	North West Province	Bushveld	Brits	Kariega	WCA3341			Species-specific assay	FIESC	FIESC
2009	North West Province	Bushveld	Brits	Kariega	WCA3342			Species-specific assay	FIESC	FIESC
2009	North West Province	Bushveld	Brits	Kariega	WCA3343			Multiplex	FGSC	FSAMSC	15-ADON
2009	North West Province	Bushveld	Brits	Kariega	WCA3344	W-2-676		MLGT	F. graminearum s.s. (FGSC)	FSAMSC	15-ADON
2009	North West Province	Bushveld	Brits	PAN3434	WCA3345	W-2-723		MLGT	F. graminearum s.s. (FGSC)	FSAMSC	15-ADON
2009	North West Province	Bushveld	Brits	PAN3434	WCA3346		MG588061	EF1α	F. brachygibbosum	FSAMSC
2009	North West Province	Bushveld	Brits	PAN3434	WCA3347	W-2-788		MLGT	F. graminearum s.s. (FGSC)	FSAMSC	15-ADON
2009	North West Province	Bushveld	Brits	PAN3434	WCA3348	W-2-727		MLGT	F. graminearum s.s. (FGSC)	FSAMSC	15-ADON
2009	North West Province	Bushveld	Brits	PAN3434	WCA3349			Species-specific assay	FIESC	FIESC
2009	KwaZulu-Natal		Dundee	Baviaans	WCA3350	W-2-822		MLGT	F. graminearum s.s. (FGSC)	FSAMSC	15-ADON
2009	KwaZulu-Natal		Dundee	Baviaans	WCA3351	W-2-818		MLGT	F. graminearum s.s. (FGSC)	FSAMSC	15-ADON
2009	KwaZulu-Natal		Dundee	Baviaans	WCA3352	W-2-819		MLGT	F. graminearum s.s. (FGSC)	FSAMSC	15-ADON
2009	KwaZulu-Natal		Dundee	Baviaans	WCA3353	W-2-820		MLGT	F. graminearum s.s. (FGSC)	FSAMSC	15-ADON
2009	KwaZulu-Natal		Dundee	Baviaans	WCA3354	W-2-823		MLGT	F. graminearum s.s. (FGSC)	FSAMSC	15-ADON
2009	KwaZulu-Natal		Dundee	Duzi	WCA3355			Multiplex	FGSC	FSAMSC	15-ADON
2009	KwaZulu-Natal		Dundee	Duzi	WCA3356	W-2-825		MLGT	F. graminearum s.s. (FGSC)	FSAMSC	15-ADON
2009	KwaZulu-Natal		Dundee	Duzi	WCA3357			Multiplex	FGSC	FSAMSC	15-ADON
2009	KwaZulu-Natal		Dundee	Duzi	WCA3358			Multiplex	FGSC	FSAMSC	15-ADON
2009	KwaZulu-Natal		Dundee	Duzi	WCA3359			Multiplex	FGSC	FSAMSC	15-ADON
2009	KwaZulu-Natal		Dundee	Duzi	WCA3360			Multiplex	FGSC	FSAMSC	15-ADON
2009	KwaZulu-Natal		Dundee	Duzi	WCA3361			Multiplex	FGSC	FSAMSC	15-ADON
2009	KwaZulu-Natal		Dundee	Duzi	WCA3362	W-2-831		MLGT	F. graminearum s.s. (FGSC)	FSAMSC	15-ADON
2009	KwaZulu-Natal		Dundee	Duzi	WCA3363			Multiplex	FGSC	FSAMSC	15-ADON
2009	KwaZulu-Natal		Dundee	Duzi	WCA3364	W-2-833		MLGT	F. graminearum s.s. (FGSC)	FSAMSC	15-ADON
2009	KwaZulu-Natal		Dundee	Kariega	WCA3365	W-2-815		MLGT	F. graminearum s.s. (FGSC)	FSAMSC	15-ADON
2009	KwaZulu-Natal		Dundee	Kariega	WCA3366	W-2-816		MLGT	F. graminearum s.s. (FGSC)	FSAMSC	15-ADON
2009	KwaZulu-Natal		Dundee	Kariega	WCA3367	W-2-817		MLGT	F. graminearum s.s. (FGSC)	FSAMSC	15-ADON
2009	KwaZulu-Natal		Dundee	PAN3434	WCA3368			Multiplex	FGSC	FSAMSC	15-ADON
2009	KwaZulu-Natal		Dundee	PAN3434	WCA3369	W-2-835		MLGT	F. graminearum s.s. (FGSC)	FSAMSC	15-ADON
2009	KwaZulu-Natal		Dundee	PAN3434	WCA3370			Multiplex	FGSC	FSAMSC	15-ADON
2009	KwaZulu-Natal		Dundee	PAN3434	WCA3371			Multiplex	FGSC	FSAMSC	15-ADON
2009	KwaZulu-Natal		Dundee	PAN3434	WCA3372	W-2-839		MLGT	F. graminearum s.s. (FGSC)	FSAMSC	15-ADON
2009	KwaZulu-Natal		Dundee	PAN3434	WCA3373			Multiplex	FGSC	FSAMSC	15-ADON
2009	KwaZulu-Natal		Dundee	PAN3434	WCA3374			Multiplex	FGSC	FSAMSC	15-ADON
2009	KwaZulu-Natal		Dundee	PAN3434	WCA3375	W-2-841		MLGT	F. graminearum s.s. (FGSC)	FSAMSC	15-ADON
2009	KwaZulu-Natal		Dundee	PAN3434	WCA3376			Multiplex	FGSC	FSAMSC	15-ADON
2009	KwaZulu-Natal		Dundee	PAN3434	WCA3377			Multiplex	FGSC	FSAMSC	15-ADON
2009	KwaZulu-Natal		Dundee	PAN3434	WCA3378	W-2-844		MLGT	F. graminearum s.s. (FGSC)	FSAMSC	15-ADON
2009	KwaZulu-Natal		Greytown	PAN3434	WCA3379			MLGT	F. graminearum s.s. (FGSC)	FSAMSC	15-ADON
2009	KwaZulu-Natal		Greytown	PAN3434	WCA3380			Species-specific assay	FIESC	FIESC		F. equiseti
2009	KwaZulu-Natal		Greytown	PAN3434	WCA3381	W-2-888		MLGT	F. graminearum s.s. (FGSC)	FSAMSC	15-ADON
2009	KwaZulu-Natal		Greytown	PAN3434	WCA3382	W-2-889		MLGT	F. acaciae-mernsii (FGSC)	FSAMSC	NIV
2009	KwaZulu-Natal		Greytown	PAN3434	WCA3383		MG588062	EF1α	Fusarium sp.	FFSC
2009	KwaZulu-Natal		Greytown	PAN3434	WCA3384	W-2-892		MLGT	F. graminearum s.s. (FGSC)	FSAMSC	15-ADON
2009	KwaZulu-Natal		Greytown	PAN3434	WCA3385	W-2-893		MLGT	F. graminearum s.s. (FGSC)	FSAMSC	15-ADON
2009	KwaZulu-Natal		Greytown	PAN3434	WCA3386	W-2-894		MLGT	F. graminearum s.s. (FGSC)	FSAMSC	15-ADON
2009	KwaZulu-Natal		Greytown	PAN3434	WCA3387	W-2-895		MLGT	F. meridionale (FGSC)	FSAMSC	NIV
2009	KwaZulu-Natal		Greytown	PAN3434	WCA3388	W-2-897		MLGT	F. meridionale (FGSC)	FSAMSC	NIV
2009	KwaZulu-Natal		Greytown	PAN3434	WCA3389	W-2-902		MLGT	F. graminearum s.s. (FGSC)	FSAMSC	15-ADON
2009	KwaZulu-Natal		Greytown	PAN3434	WCA3390	W-2-898		MLGT	F. acaciae-mernsii (FGSC)	FSAMSC	NIV
2009	KwaZulu-Natal		Greytown	PAN3434	WCA3391		MK617769	EF1α	Fusarium sp.	FSAMSC
2009	KwaZulu-Natal		Greytown	PAN3434	WCA3392		MK629646	EF1α	Fusarium sp.	FSAMSC		Unknown
2009	KwaZulu-Natal		Greytown	PAN3434	WCA3393		MK629647	EF1α	Fusarium sp.	FSAMSC
2009	KwaZulu-Natal		Greytown	PAN3434	WCA3394	W-2-905		MLGT	F. meridionale (FGSC)	FSAMSC	NIV
2009	KwaZulu-Natal		Greytown	PAN3434	WCA3395	W-2-907		MLGT	F. meridionale (FGSC)	FSAMSC	NIV
2009	KwaZulu-Natal		Greytown	PAN3434	WCA3396	W-2-908		MLGT	F. acaciae-mernsii (FGSC)	FSAMSC	NIV
2009	KwaZulu-Natal		Greytown	PAN3434	WCA3397			Species-specific assay	FIESC	FIESC
2009	KwaZulu-Natal		Greytown	PAN3434	WCA3398			Species-specific assay	FIESC	FIESC
2009	KwaZulu-Natal		Greytown	PAN3434	WCA3399	W-2-911		MLGT	F. cortaderiae (FGSC)	FSAMSC	NIV
2009	KwaZulu-Natal		Greytown	PAN3434	WCA3400		MK629641	EF1α	F. poae	FSAMSC
2009	KwaZulu-Natal		Newcastle	Baviaans	WCA3401			Species-specific assay	FIESC	FIESC
2009	KwaZulu-Natal		Newcastle	Baviaans	WCA3402	W-2-850		MLGT	F. graminearum s.s. (FGSC)	FSAMSC	15-ADON
2009	KwaZulu-Natal		Newcastle	Baviaans	WCA3403			Multiplex	F. poae	FSAMSC
2009	KwaZulu-Natal		Newcastle	Baviaans	WCA3404	W-2-852		MLGT	F. graminearum s.s. (FGSC)	FSAMSC	15-ADON
2009	KwaZulu-Natal		Newcastle	Baviaans	WCA3405	W-2-853		MLGT	F. meridionale (FGSC)	FSAMSC	NIV
2009	KwaZulu-Natal		Newcastle	Baviaans	WCA3406	W-2-854		MLGT	F. graminearum s.s. (FGSC)	FSAMSC	15-ADON
2009	KwaZulu-Natal		Newcastle	Duzi	WCA3407	W-2-855		MLGT	F. graminearum s.s. (FGSC)	FSAMSC	15-ADON
2009	KwaZulu-Natal		Newcastle	Duzi	WCA3408	W-2-856		MLGT	F. boothii (FGSC)	FSAMSC	15-ADON
2009	KwaZulu-Natal		Newcastle	Duzi	WCA3409	W-2-857		MLGT	F. graminearum s.s. (FGSC)	FSAMSC	15-ADON
2009	KwaZulu-Natal		Newcastle	Duzi	WCA3410	W-2-858		MLGT	F. graminearum s.s. (FGSC)	FSAMSC	15-ADON
2009	KwaZulu-Natal		Newcastle	Duzi	WCA3411	W-2-859		MLGT	F. graminearum s.s. (FGSC)	FSAMSC	15-ADON
2009	KwaZulu-Natal		Newcastle	Kariega	WCA3412	W-2-845		MLGT	F. graminearum s.s. (FGSC)	FSAMSC	15-ADON
2009	KwaZulu-Natal		Newcastle	Kariega	WCA3413	W-2-846		MLGT	F. graminearum s.s. (FGSC)	FSAMSC	15-ADON
2009	KwaZulu-Natal		Newcastle	Kariega	WCA3414			Multiplex	FGSC	FSAMSC	15-ADON
2009	KwaZulu-Natal		Newcastle	PAN3434	WCA3415	W-2-860		MLGT	F. graminearum s.s. (FGSC)	FSAMSC	15-ADON
2009	KwaZulu-Natal		Newcastle	PAN3434	WCA3416	W-2-861		MLGT	F. graminearum s.s. (FGSC)	FSAMSC	15-ADON
2009	KwaZulu-Natal		Newcastle	PAN3434	WCA3417			Multiplex	F. poae	FSAMSC
2009	KwaZulu-Natal		Newcastle	PAN3434	WCA3418	W-2-863		MLGT	F. graminearum s.s. (FGSC)	FSAMSC	15-ADON
2009	KwaZulu-Natal		Newcastle	PAN3434	WCA3419	W-2-865		MLGT	F. boothii (FGSC)	FSAMSC	15-ADON
2009	KwaZulu-Natal		Newcastle	PAN3434	WCA3420	W-2-866		MLGT	F. graminearum s.s. (FGSC)	FSAMSC	15-ADON
2009	KwaZulu-Natal		Winterton	Baviaans	WCA3421	W-2-805		MLGT	F. boothii (FGSC)	FSAMSC	15-ADON
2009	KwaZulu-Natal		Winterton	Baviaans	WCA3422			Multiplex	FGSC	FSAMSC	15-ADON
2009	KwaZulu-Natal		Winterton	Duzi	WCA3423	W-2-807		MLGT	F. graminearum s.s. (FGSC)	FSAMSC	15-ADON
2009	KwaZulu-Natal		Winterton	Duzi	WCA3424			Multiplex	FGSC	FSAMSC	15-ADON
2009	KwaZulu-Natal		Winterton	Duzi	WCA3425	W-2-810		MLGT	F. graminearum s.s. (FGSC)	FSAMSC	15-ADON
2009	KwaZulu-Natal		Winterton	Kariega	WCA3426	W-2-796		MLGT	F. graminearum s.s. (FGSC)	FSAMSC	15-ADON
2009	KwaZulu-Natal		Winterton	Kariega	WCA3427	W-2-798		MLGT	F. graminearum s.s. (FGSC)	FSAMSC	15-ADON
2009	KwaZulu-Natal		Winterton	Kariega	WCA3428			Multiplex	FGSC	FSAMSC	15-ADON
2009	KwaZulu-Natal		Winterton	Kariega	WCA3429	W-2-801		MLGT	F. graminearum s.s. (FGSC)	FSAMSC	15-ADON
2009	KwaZulu-Natal		Winterton	Kariega	WCA3430			Multiplex	FGSC	FSAMSC	15-ADON
2009	KwaZulu-Natal		Winterton	Kariega	WCA3431	W-2-803		MLGT	F. graminearum s.s. (FGSC)	FSAMSC	15-ADON
2009	KwaZulu-Natal		Winterton	Kariega	WCA3432			Multiplex	FGSC	FSAMSC	15-ADON
2009	KwaZulu-Natal		Winterton	PAN3434	WCA3433	W-2-811		MLGT	F. graminearum s.s. (FGSC)	FSAMSC	15-ADON
2009	KwaZulu-Natal		Winterton	PAN3434	WCA3434	W-2-812		MLGT	F. graminearum s.s. (FGSC)	FSAMSC	15-ADON
2009	KwaZulu-Natal		Winterton	PAN3434	WCA3435	W-2-813		MLGT	F. graminearum s.s. (FGSC)	FSAMSC	15-ADON
2009	KwaZulu-Natal		Winterton	PAN3434	WCA3436	W-2-814		MLGT	F. graminearum s.s. (FGSC)	FSAMSC	15-ADON
2009	Northern Cape		Bull Hill	Baviaans	WCA3437			Multiplex	FGSC	FSAMSC	15-ADON
2009	Northern Cape		Bull Hill	Baviaans	WCA3438	W-2-924		MLGT	F. graminearum s.s. (FGSC)	FSAMSC	15-ADON
2009	Northern Cape		Bull Hill	Baviaans	WCA3439	W-2-926		MLGT	F. boothii (FGSC)	FSAMSC	15-ADON
2009	Northern Cape		Bull Hill	Baviaans	WCA3440			Multiplex	FGSC	FSAMSC	15-ADON
2009	Northern Cape		Bull Hill	Baviaans	WCA3441	W-2-928		MLGT	F. graminearum s.s. (FGSC)	FSAMSC	15-ADON
2009	Northern Cape		Bull Hill	Baviaans	WCA3442	W-2-929		MLGT	F. graminearum s.s. (FGSC)	FSAMSC	15-ADON
2009	Northern Cape		Bull Hill	Baviaans	WCA3443			Multiplex	FGSC	FSAMSC	15-ADON
2009	Northern Cape		Bull Hill	Baviaans	WCA3444	W-2-931		MLGT	F. graminearum s.s. (FGSC)	FSAMSC	15-ADON
2009	Northern Cape		Bull Hill	Duzi	WCA3445			MLGT	F. cerealis	FSAMSC	NIV
2009	Northern Cape		Bull Hill	Duzi	WCA3446			Multiplex	FGSC	FSAMSC	15-ADON
2009	Northern Cape		Bull Hill	Duzi	WCA3447	W-2-934		MLGT	F. graminearum s.s. (FGSC)	FSAMSC	15-ADON
2009	Northern Cape		Bull Hill	Duzi	WCA3448	W-2-935		MLGT	F. graminearum s.s. (FGSC)	FSAMSC	15-ADON
2009	Northern Cape		Bull Hill	Duzi	WCA3449			Multiplex	FGSC	FSAMSC	15-ADON
2009	Northern Cape		Bull Hill	Duzi	WCA3450	W-2-937		MLGT	F. graminearum s.s. (FGSC)	FSAMSC	15-ADON
2009	Northern Cape		Bull Hill	Duzi	WCA3451	W-2-938		MLGT	F. boothii (FGSC)	FSAMSC	15-ADON
2009	Northern Cape		Bull Hill	Kariega	WCA3452	W-2-913		MLGT	F. graminearum s.s. (FGSC)	FSAMSC	15-ADON
2009	Northern Cape		Bull Hill	Kariega	WCA3453			Multiplex	FGSC	FSAMSC	15-ADON
2009	Northern Cape		Bull Hill	Kariega	WCA3454	W-2-916		MLGT	F. graminearum s.s. (FGSC)	FSAMSC	15-ADON
2009	Northern Cape		Bull Hill	Kariega	WCA3455			Multiplex	FGSC	FSAMSC	15-ADON
2009	Northern Cape		Bull Hill	Kariega	WCA3456	W-2-918		MLGT	F. graminearum s.s. (FGSC)	FSAMSC	15-ADON
2009	Northern Cape		Bull Hill	Kariega	WCA3457			Multiplex	FGSC	FSAMSC	15-ADON
2009	Northern Cape		Bull Hill	Kariega	WCA3458	W-2-920		MLGT	F. graminearum s.s. (FGSC)	FSAMSC	15-ADON
2009	Northern Cape		Bull Hill	Kariega	WCA3459	W-2-921		MLGT	F. graminearum s.s. (FGSC)	FSAMSC	15-ADON
2009	Northern Cape		Bull Hill	Kariega	WCA3460	W-2-922		MLGT	F. graminearum s.s. (FGSC)	FSAMSC	15-ADON
2009	Northern Cape		Bull Hill	PAN3434	WCA3461			Multiplex	FGSC	FSAMSC	15-ADON
2009	Northern Cape		Bull Hill	PAN3434	WCA3462	W-2-941		MLGT	F. graminearum s.s. (FGSC)	FSAMSC	15-ADON
2009	Northern Cape		Bull Hill	PAN3434	WCA3463			Multiplex	FGSC	FSAMSC	15-ADON
2009	Northern Cape		Bull Hill	PAN3434	WCA3464	W-2-943		MLGT	F. graminearum s.s. (FGSC)	FSAMSC	15-ADON
2009	Northern Cape		Bull Hill	PAN3434	WCA3465			Multiplex	FGSC	FSAMSC	15-ADON
2009	Northern Cape		Bull Hill	PAN3434	WCA3466	W-2-945		MLGT	F. brasilicum (FGSC)	FSAMSC	3-ADON
2009	Northern Cape		Bull Hill	PAN3434	WCA3467			Multiplex	FGSC	FSAMSC	15-ADON
2009	Northern Cape		Bull Hill	PAN3434	WCA3468	W-2-947		MLGT	F. graminearum s.s. (FGSC)	FSAMSC	15-ADON
2009	Northern Cape		Bull Hill	PAN3434	WCA3469			Multiplex	FGSC	FSAMSC	15-ADON
2009	Northern Cape		Barkly West	Baviaans	WCA3470	W-2-971		MLGT	F. graminearum s.s. (FGSC)	FSAMSC	15-ADON
2009	Northern Cape		Barkly West	Baviaans	WCA3471			Multiplex	FGSC	FSAMSC	15-ADON
2009	Northern Cape		Barkly West	Baviaans	WCA3472			Multiplex	FGSC	FSAMSC	15-ADON
2009	Northern Cape		Barkly West	Baviaans	WCA3473	W-2-974		MLGT	F. graminearum s.s. (FGSC)	FSAMSC	15-ADON
2009	Northern Cape		Barkly West	Baviaans	WCA3474			Multiplex	FGSC	FSAMSC	15-ADON
2009	Northern Cape		Barkly West	Baviaans	WCA3475			Multiplex	FGSC	FSAMSC	15-ADON
2009	Northern Cape		Barkly West	Baviaans	WCA3476	W-2-977		MLGT	F. graminearum s.s. (FGSC)	FSAMSC	15-ADON
2009	Northern Cape		Barkly West	Baviaans	WCA3477			Multiplex	FGSC	FSAMSC	15-ADON
2009	Northern Cape		Barkly West	Baviaans	WCA3478	W-2-980		MLGT	F. graminearum s.s. (FGSC)	FSAMSC	15-ADON
2009	Northern Cape		Barkly West	Baviaans	WCA3479			Multiplex	FGSC	FSAMSC	15-ADON
2009	Northern Cape		Barkly West	Baviaans	WCA3480			Multiplex	FGSC	FSAMSC	15-ADON
2009	Northern Cape		Barkly West	Baviaans	WCA3481	W-2-983		MLGT	F. graminearum s.s. (FGSC)	FSAMSC	15-ADON
2009	Northern Cape		Barkly West	Baviaans	WCA3482			Multiplex	FGSC	FSAMSC	15-ADON
2009	Northern Cape		Barkly West	Baviaans	WCA3483			Multiplex	FGSC	FSAMSC	15-ADON
2009	Northern Cape		Barkly West	Duzi	WCA3484			Multiplex	FGSC	FSAMSC	15-ADON
2009	Northern Cape		Barkly West	Duzi	WCA3485	W-2-987		MLGT	F. boothii (FGSC)	FSAMSC	15-ADON
2009	Northern Cape		Barkly West	Duzi	WCA3486			Multiplex	FGSC	FSAMSC	15-ADON
2009	Northern Cape		Barkly West	Duzi	WCA3487	W-2-989		MLGT	F. graminearum s.s. (FGSC)	FSAMSC	15-ADON
2009	Northern Cape		Barkly West	Duzi	WCA3488			Multiplex	FGSC	FSAMSC	15-ADON
2009	Northern Cape		Barkly West	Duzi	WCA3489	W-2-991		MLGT	F. graminearum s.s. (FGSC)	FSAMSC	15-ADON
2009	Northern Cape		Barkly West	Duzi	WCA3490			Multiplex	FGSC	FSAMSC	15-ADON
2009	Northern Cape		Barkly West	Duzi	WCA3491			Multiplex	FGSC	FSAMSC	15-ADON
2009	Northern Cape		Barkly West	Duzi	WCA3492			Multiplex	FGSC	FSAMSC	15-ADON
2009	Northern Cape		Barkly West	Duzi	WCA3493	W-2-995		MLGT	F. boothii (FGSC)	FSAMSC	15-ADON
2009	Northern Cape		Barkly West	Duzi	WCA3494			Multiplex	FGSC	FSAMSC	15-ADON
2009	Northern Cape		Barkly West	Duzi	WCA3495			Multiplex	FGSC	FSAMSC	15-ADON
2009	Northern Cape		Barkly West	Duzi	WCA3496	W-2-998		MLGT	F. graminearum s.s. (FGSC)	FSAMSC	15-ADON
2009	Northern Cape		Barkly West	Kariega	WCA3497	W-2-958		MLGT	F. graminearum s.s. (FGSC)	FSAMSC	15-ADON
2009	Northern Cape		Barkly West	Kariega	WCA3498			Multiplex	FGSC	FSAMSC	15-ADON
2009	Northern Cape		Barkly West	Kariega	WCA3499			Multiplex	FGSC	FSAMSC	15-ADON
2009	Northern Cape		Barkly West	Kariega	WCA3500			Multiplex	FGSC	FSAMSC	15-ADON
2009	Northern Cape		Barkly West	Kariega	WCA3501	W-2-962		MLGT	F. graminearum s.s. (FGSC)	FSAMSC	15-ADON
2009	Northern Cape		Barkly West	Kariega	WCA3502			Multiplex	FGSC	FSAMSC	15-ADON
2009	Northern Cape		Barkly West	Kariega	WCA3503			Multiplex	FGSC	FSAMSC	15-ADON
2009	Northern Cape		Barkly West	Kariega	WCA3504	W-2-965		MLGT	F. graminearum s.s. (FGSC)	FSAMSC	15-ADON
2009	Northern Cape		Barkly West	Kariega	WCA3505			Multiplex	FGSC	FSAMSC	15-ADON
2009	Northern Cape		Barkly West	Kariega	WCA3506			Multiplex	FGSC	FSAMSC	15-ADON
2009	Northern Cape		Barkly West	Kariega	WCA3507	W-2-968		MLGT	F. boothii (FGSC)	FSAMSC	15-ADON
2009	Northern Cape		Barkly West	Kariega	WCA3508	W-2-969		MLGT	F. graminearum s.s. (FGSC)	FSAMSC	15-ADON
2009	Northern Cape		Barkly West	Kariega	WCA3509			Multiplex	FGSC	FSAMSC	15-ADON
2009	Northern Cape		Barkly West	PAN3434	WCA3510			Multiplex	FGSC	FSAMSC	15-ADON
2009	Northern Cape		Barkly West	PAN3434	WCA3511	W-2-1000		MLGT	F. graminearum s.s. (FGSC)	FSAMSC	15-ADON
2009	Northern Cape		Barkly West	PAN3434	WCA3512			Multiplex	FGSC	FSAMSC	15-ADON
2009	Northern Cape		Barkly West	PAN3434	WCA3513		MG588087	EF1α	F. boothii (FGSC)	FSAMSC	15-ADON	F. graminearum
2009	Northern Cape		Barkly West	PAN3434	WCA3514	W-2-1003		MLGT	F. graminearum s.s. (FGSC)	FSAMSC	15-ADON
2009	Northern Cape		Barkly West	PAN3434	WCA3515			Multiplex	FGSC	FSAMSC	15-ADON
2009	Northern Cape		Barkly West	PAN3434	WCA3516	W-2-1005		MLGT	F. graminearum s.s. (FGSC)	FSAMSC	15-ADON
2009	Northern Cape		Barkly West	PAN3434	WCA3517	W-2-1006		MLGT	F. graminearum s.s. (FGSC)	FSAMSC	15-ADON
2009	Northern Cape		Barkly West	PAN3434	WCA3518			Multiplex	FGSC	FSAMSC	15-ADON
2009	Northern Cape		Barkly West	PAN3434	WCA3519	W-2-1008		MLGT	F. graminearum s.s. (FGSC)	FSAMSC	15-ADON	F. graminearum
2009	Northern Cape		Barkly West	PAN3434	WCA3520			Multiplex	FGSC	FSAMSC	15-ADON
2009	Northern Cape		Barkly West	PAN3434	WCA3521			Multiplex	FGSC	FSAMSC	15-ADON	F. graminearum
2009	Northern Cape		Hopetown	Baviaans	WCA3522	W-2-951		MLGT	F. graminearum s.s. (FGSC)	FSAMSC	15-ADON
2009	Northern Cape		Hopetown	Baviaans	WCA3523	W-2-952		MLGT	F. graminearum s.s. (FGSC)	FSAMSC	15-ADON
2009	Northern Cape		Hopetown	Duzi	WCA3524			Species-specific assay	FIESC	FIESC		F. equiseti
2009	Northern Cape		Hopetown	Duzi	WCA3525	W-2-956		MLGT	F. graminearum s.s. (FGSC)	FSAMSC	15-ADON
2009	Northern Cape		Hopetown	PAN3434	WCA3526	W-2-957		MLGT	F. graminearum s.s. (FGSC)	FSAMSC	15-ADON
2009	Northern Cape		Remhoogte	Kariega	WCA3527	W-2-949		MLGT	F. graminearum s.s. (FGSC)	FSAMSC	15-ADON
2009	Northern Cape		Remhoogte	PAN3434	WCA3528	W-2-950		MLGT	F. graminearum s.s. (FGSC)	FSAMSC	15-ADON
2009	Western Cape		Vissershok	SST027	WCA3529	W-2-548		MLGT	F. graminearum s.s. (FGSC)	FSAMSC	15-ADON
2009	Western Cape		Vissershok	SST027	WCA3530	W-2-551		MLGT	F. cortaderiae (FGSC)	FSAMSC	NIV
2009	Western Cape		Vissershok	SST027	WCA3531			Species-specific assay	F. pseudograminearum	FSAMSC	3-ADON
2009	Western Cape		Vissershok	SST027	WCA3532	W-2-553		MLGT	F. pseudograminearum	FSAMSC	3-ADON
2009	Western Cape		Vissershok	SST027	WCA3533			Species-specific assay	F. pseudograminearum	FSAMSC
2009	Western Cape		Vissershok	SST027	WCA3534			Species-specific assay	F. pseudograminearum	FSAMSC	3-ADON
2009	Western Cape		Vissershok	SST027	WCA3535			Species-specific assay	F. pseudograminearum	FSAMSC	3-ADON
2009	Western Cape		Vissershok	SST027	WCA3536			Species-specific assay	F. pseudograminearum	FSAMSC	3-ADON
2009	Western Cape		Vissershok	SST027	WCA3537			Species-specific assay	F. pseudograminearum	FSAMSC	3-ADON
2009	Western Cape		Vissershok	SST027	WCA3538	W-2-559		MLGT	F. graminearum s.s. (FGSC)	FSAMSC	15-ADON
2009	Western Cape		Vissershok	SST027	WCA3539			Species-specific assay	F. pseudograminearum	FSAMSC
2009	Western Cape		Vissershok	SST027	WCA3540			Species-specific assay	F. pseudograminearum	FSAMSC	3-ADON
2009	Western Cape		Vissershok	SST027	WCA3541			Species-specific assay	F. pseudograminearum	FSAMSC
2009	Western Cape		Vissershok	SST027	WCA3542			Species-specific assay	F. pseudograminearum	FSAMSC	3-ADON
2009	Western Cape		Vissershok	SST027	WCA3543			Species-specific assay	F. pseudograminearum	FSAMSC	3-ADON
2009	Western Cape		Vissershok	SST027	WCA3544	W-2-568		MLGT	F. graminearum s.s. (FGSC)	FSAMSC	15-ADON
2009	Western Cape		Vissershok	SST027	WCA3545			Species-specific assay	F. pseudograminearum	FSAMSC	3-ADON
2009	Western Cape		Vissershok	SST027	WCA3546			Species-specific assay	F. pseudograminearum	FSAMSC	3-ADON
2009	Western Cape		Vissershok	SST027	WCA3547	W-2-571		MLGT	F. cortaderiae (FGSC)	FSAMSC	NIV
a Culture numbers used by Boutigny et al. (2011b)
b GenBank Accession number
c PCR protocol used / gene area amplified and sequenced in order to identify isolate; MLGT = multilocus genotyping (Ward et al., 2008)
d Trichothecene chemotype as identified by amplifying portions of the Tri3 gene; 3-ADON = 3-acetyldeoxynivalenol, 15-ADON = 15-acetyldeoxynivalenol, NIV = nivalenol
e Fusarium sambucinum species complex
f Fusarium incarnatum-equiseti species complex
g Fusarium tricinctum species complex
h Fusarium oxysporum species complex
i Fusarium graminearum species complex
j Fusarium fujikuroi species complex
k Fusarium solani clade, as described by O'Donnell et al. (2008) and Zhang et al. (2006)
l Fusarium solani species complex
m Fusarium chalydosporum clade 5, as described by O'Donnell et al. (2009)
n Fusarium chlamydosporum species complex
o Morphology of isolate does not correspond to Fusarium species described by Leslie and Summerell (2006)
p Fusarium chalydosporum clade, as described by O'Donnell et al. (2009)
